# Supplementary material for: Disentangling Immediate Adaptive Introgression from Selection on Standing Introgressed Variation in Humans
Source: Mol Biol Evol. 2017 Dec 6;35(3):623–30. doi: 10.1093/molbev/msx314 (PMC5850494; doi:10.1093/molbev/msx314)
Supplement: Supplementary Data [file msx314_supp.zip]

Archive with 5 entries (5 files):
- Supplementary Figures 1-14_Final.pdf
- Supplementary Figures 15-22_Final.pdf
- Supplementary Figures Revision 23_26_Final.pdf
- Table_S1_Final.xlsx
- Table_S2_Final.xlsx
