# Supplementary material for: Disentangling Immediate Adaptive Introgression from Selection on Standing Introgressed Variation in Humans
Source: Mol Biol Evol. 2017 Dec 6;35(3):623–30. doi: 10.1093/molbev/msx314 (PMC5850494; doi:10.1093/molbev/msx314)
Supplement: Supplementary Data [file msx314_supp.zip › Table_S1_Final.xlsx]

## Sheet: Table_S1.txt
Table S1: All iAI and oAI Candidate Haplotypes1
Window	Population	mode	U20	Q95	3PCLR SNPs	Genes	Previously_Reported
1:10200001-10240000	SouthAsia	SPECIFIC	1	0.208333	0	UBE4B	NA
1:10760001-10800000	CSiberia	SPECIFIC	1	0.193548	0	CASZ1	NA
1:10760001-10800000	NESiberia	SPECIFIC	1	0.2	0	CASZ1	NA
1:108440001-108480000	WSiberia	SPECIFIC	1	0.205882	0	VAV3	NA
1:111720001-111760000	SouthAsia	SPECIFIC	1	0.208333	0	CEPT1,DENND2D,CHI3L2	NA
1:111720001-111760000	Volga.Ural	SPECIFIC	1	0.217391	0	CEPT1,DENND2D,CHI3L2	NA
1:111720001-111760000	S.WEurope	SPECIFIC	1	0.214286	0	CEPT1,DENND2D,CHI3L2	NA
1:111920001-111960000	IslandSEA	SPECIFIC	1	0.222222	1	OVGP1	NA
1:111920001-111960000	SouthAsia	SPECIFIC	1	0.208333	1	OVGP1	NA
1:111960001-112000000	SouthAsia	SPECIFIC	4	0.208333	1	OVGP1,WDR77,ATP5F1	NA
1:111960001-112000000	IslandSEA	SPECIFIC	4	0.222222	1	OVGP1,WDR77,ATP5F1	NA
1:114200001-114240000	SouthAsia	EITHER	2	0.541667	0	MAGI3,PHTF1	NA
1:114200001-114240000	West_Asia_Armenia	EITHER	2	0.3125	0	MAGI3,PHTF1	NA
1:115880001-115920000	CSiberia	SPECIFIC	1	0.306452	0	NGF	NA
1:115880001-115920000	NESiberia	SPECIFIC	1	0.24	0	NGF	NA
1:115880001-115920000	S.WEurope	SPECIFIC	1	0.214286	0	NGF	NA
1:115880001-115920000	WSiberia	SPECIFIC	1	0.205882	0	NGF	NA
1:115880001-115920000	E.SEAmainland	SPECIFIC	1	0.222222	0	NGF	NA
1:115880001-115920000	SSiberia.Mongolia	SPECIFIC	1	0.279412	0	NGF	NA
1:115880001-115920000	SouthAsia	SPECIFIC	1	0.291667	0	NGF	NA
1:116160001-116200000	SouthAsia	SPECIFIC	1	0.208333	5	VANGL1	NA
1:117000001-117040000	SouthAsia	SPECIFIC	1	0.25	0	NA	NA
1:117000001-117040000	SouthAsia	EITHER	1	0.25	0	NA	NA
1:117520001-117560000	SouthAsia	EITHER	1	0.291667	1	PTGFRN,CD101	Racimo et al. 2016
1:119520001-119560000	E.NEurope	SPECIFIC	3	0.230769	0	TBX15	Racimo et al. 2016
1:119520001-119560000	NESiberia	EITHER	8	0.92	0	TBX15	Racimo et al. 2016
1:119520001-119560000	CSiberia	EITHER	8	0.790323	0	TBX15	Racimo et al. 2016
1:119520001-119560000	SSiberia.Mongolia	EITHER	8	0.632353	0	TBX15	Racimo et al. 2016
1:119520001-119560000	WSiberia	EITHER	8	0.558824	0	TBX15	Racimo et al. 2016
1:119520001-119560000	E.SEAmainland	EITHER	8	0.527778	0	TBX15	Racimo et al. 2016
1:119520001-119560000	WSiberia	SPECIFIC	3	0.558824	0	TBX15	Racimo et al. 2016
1:119520001-119560000	IslandSEA	SPECIFIC	3	0.322222	0	TBX15	Racimo et al. 2016
1:119520001-119560000	SSiberia.Mongolia	SPECIFIC	3	0.617647	0	TBX15	Racimo et al. 2016
1:119520001-119560000	Volga.Ural	SPECIFIC	3	0.347826	0	TBX15	Racimo et al. 2016
1:119520001-119560000	NESiberia	SPECIFIC	3	0.92	0	TBX15	Racimo et al. 2016
1:119520001-119560000	E.SEAmainland	SPECIFIC	3	0.527778	0	TBX15	Racimo et al. 2016
1:119520001-119560000	Volga.Ural	EITHER	8	0.347826	0	TBX15	Racimo et al. 2016
1:119520001-119560000	CSiberia	SPECIFIC	3	0.741935	0	TBX15	Racimo et al. 2016
1:119560001-119600000	Volga.Ural	SPECIFIC	4	0.347826	0	WARS2	Racimo et al. 2016
1:119560001-119600000	CSiberia	EITHER	10	0.790323	0	WARS2	Racimo et al. 2016
1:119560001-119600000	WSiberia	EITHER	10	0.558824	0	WARS2	Racimo et al. 2016
1:119560001-119600000	SSiberia.Mongolia	SPECIFIC	4	0.632353	0	WARS2	Racimo et al. 2016
1:119560001-119600000	SSiberia.Mongolia	EITHER	10	0.632353	0	WARS2	Racimo et al. 2016
1:119560001-119600000	E.SEAmainland	SPECIFIC	4	0.527778	0	WARS2	Racimo et al. 2016
1:119560001-119600000	CSiberia	SPECIFIC	4	0.790323	0	WARS2	Racimo et al. 2016
1:119560001-119600000	E.SEAmainland	EITHER	10	0.527778	0	WARS2	Racimo et al. 2016
1:119560001-119600000	Volga.Ural	EITHER	10	0.347826	0	WARS2	Racimo et al. 2016
1:119560001-119600000	IslandSEA	SPECIFIC	4	0.255556	0	WARS2	Racimo et al. 2016
1:119560001-119600000	NESiberia	EITHER	10	0.92	0	WARS2	Racimo et al. 2016
1:119560001-119600000	E.NEurope	SPECIFIC	4	0.230769	0	WARS2	Racimo et al. 2016
1:119560001-119600000	NESiberia	SPECIFIC	4	0.92	0	WARS2	Racimo et al. 2016
1:119560001-119600000	WSiberia	SPECIFIC	4	0.558824	0	WARS2	Racimo et al. 2016
1:119920001-119960000	SSiberia.Mongolia	SPECIFIC	2	0.25	0	HAO2,HSD3B2	NA
1:119920001-119960000	WSiberia	SPECIFIC	2	0.264706	0	HAO2,HSD3B2	NA
1:119920001-119960000	NESiberia	SPECIFIC	2	0.2	0	HAO2,HSD3B2	NA
1:119920001-119960000	CSiberia	SPECIFIC	2	0.306452	0	HAO2,HSD3B2	NA
1:12600001-12640000	S.WEurope	SPECIFIC	2	0.25	0	DHRS3	NA
1:13840001-13880000	WSiberia	EITHER	4	0.470588	0	LRRC38	NA
1:13840001-13880000	WSiberia	SPECIFIC	4	0.470588	0	LRRC38	NA
1:13840001-13880000	CSiberia	SPECIFIC	4	0.33871	0	LRRC38	NA
1:14160001-14200000	West_Asia_Armenia	EITHER	4	0.25	0	NA	NA
1:14400001-14440000	West_Asia_Armenia	SPECIFIC	1	0.28125	0	NA	NA
1:146720001-146760000	SouthAsia	SPECIFIC	6	0.208333	0	CHD1L	NA
1:146720001-146760000	E.NEurope	SPECIFIC	6	0.259615	0	CHD1L	NA
1:146760001-146800000	SouthAsia	SPECIFIC	7	0.208333	0	CHD1L	NA
1:146760001-146800000	E.NEurope	SPECIFIC	7	0.259615	0	CHD1L	NA
1:14800001-14840000	SSiberia.Mongolia	SPECIFIC	2	0.279412	0	NA	NA
1:14840001-14880000	SSiberia.Mongolia	SPECIFIC	2	0.279412	0	NA	NA
1:14840001-14880000	CSiberia	SPECIFIC	6	0.532258	0	NA	NA
1:14840001-14880000	E.SEAmainland	EITHER	4	0.361111	0	NA	NA
1:14840001-14880000	CSiberia	EITHER	6	0.532258	0	NA	NA
1:14840001-14880000	E.SEAmainland	SPECIFIC	4	0.361111	0	NA	NA
1:1520001-1560000	E.SEAmainland	EITHER	3	0.305556	NA	C1orf233,MIB2	NA
1:1520001-1560000	E.SEAmainland	SPECIFIC	3	0.305556	NA	C1orf233,MIB2	NA
1:15240001-15280000	SouthAsia	EITHER	4	0.229167	0	KAZN	NA
1:15240001-15280000	SouthAsia	SPECIFIC	2	0.229167	0	KAZN	NA
1:153160001-153200000	CSiberia	SPECIFIC	4	0.33871	0	LELP1,PRR9	NA
1:15560001-15600000	E.NEurope	SPECIFIC	2	0.240385	0	FHAD1	NA
1:159240001-159280000	SouthAsia	EITHER	1	0.291667	0	FCER1A	NA
1:159240001-159280000	SouthAsia	SPECIFIC	1	0.291667	0	FCER1A	NA
1:159960001-160000000	S.WEurope	SPECIFIC	2	0.285714	0	PIGM	NA
1:160000001-160040000	NESiberia	SPECIFIC	1	0.42	0	PIGM,KCNJ10	NA
1:160000001-160040000	Volga.Ural	SPECIFIC	1	0.26087	0	PIGM,KCNJ10	NA
1:160000001-160040000	SSiberia.Mongolia	SPECIFIC	1	0.294118	0	PIGM,KCNJ10	NA
1:160000001-160040000	E.NEurope	SPECIFIC	1	0.298077	0	PIGM,KCNJ10	NA
1:160000001-160040000	WSiberia	SPECIFIC	1	0.441176	0	PIGM,KCNJ10	NA
1:160000001-160040000	CSiberia	SPECIFIC	1	0.354839	0	PIGM,KCNJ10	NA
1:160000001-160040000	S.WEurope	SPECIFIC	2	0.285714	0	PIGM,KCNJ10	NA
1:160000001-160040000	S.WEurope	SPECIFIC	1	0.214286	0	PIGM,KCNJ10	NA
1:160040001-160080000	NESiberia	SPECIFIC	4	0.34	0	KCNJ10,KCNJ9,IGSF8	NA
1:160040001-160080000	WSiberia	SPECIFIC	4	0.382353	0	KCNJ10,KCNJ9,IGSF8	NA
1:160040001-160080000	WSiberia	EITHER	4	0.382353	0	KCNJ10,KCNJ9,IGSF8	NA
1:160040001-160080000	Volga.Ural	SPECIFIC	4	0.217391	0	KCNJ10,KCNJ9,IGSF8	NA
1:160040001-160080000	S.WEurope	SPECIFIC	4	0.25	0	KCNJ10,KCNJ9,IGSF8	NA
1:164480001-164520000	SSiberia.Mongolia	SPECIFIC	2	0.485294	0	NA	NA
1:164480001-164520000	WSiberia	SPECIFIC	2	0.470588	0	NA	NA
1:164480001-164520000	CSiberia	SPECIFIC	2	0.629032	0	NA	NA
1:164480001-164520000	SouthAsia	SPECIFIC	2	0.395833	0	NA	NA
1:164480001-164520000	NESiberia	SPECIFIC	2	0.52	0	NA	NA
1:164480001-164520000	Volga.Ural	SPECIFIC	2	0.434783	0	NA	NA
1:164480001-164520000	E.SEAmainland	SPECIFIC	2	0.472222	0	NA	NA
1:164480001-164520000	IslandSEA	SPECIFIC	2	0.5	0	NA	NA
1:164520001-164560000	E.SEAmainland	SPECIFIC	1	0.5	0	PBX1	NA
1:164520001-164560000	SouthAsia	SPECIFIC	1	0.395833	0	PBX1	NA
1:164520001-164560000	SSiberia.Mongolia	SPECIFIC	1	0.676471	0	PBX1	NA
1:164520001-164560000	CSiberia	SPECIFIC	1	0.725806	0	PBX1	NA
1:164520001-164560000	IslandSEA	EITHER	6	0.344444	0	PBX1	NA
1:164520001-164560000	WSiberia	SPECIFIC	1	0.764706	0	PBX1	NA
1:164520001-164560000	IslandSEA	SPECIFIC	1	0.5	0	PBX1	NA
1:164520001-164560000	E.SEAmainland	EITHER	6	0.388889	0	PBX1	NA
1:164520001-164560000	S.WEurope	SPECIFIC	1	0.214286	0	PBX1	NA
1:164520001-164560000	NESiberia	SPECIFIC	1	0.78	0	PBX1	NA
1:164520001-164560000	E.SEAmainland	SPECIFIC	2	0.305556	0	PBX1	NA
1:164520001-164560000	Volga.Ural	SPECIFIC	1	0.478261	0	PBX1	NA
1:164560001-164600000	WSiberia	EITHER	8	0.294118	0	PBX1	Racimo et al. 2016
1:164560001-164600000	IslandSEA	SPECIFIC	5	0.366667	0	PBX1	Racimo et al. 2016
1:164560001-164600000	NESiberia	EITHER	8	0.46	0	PBX1	Racimo et al. 2016
1:164560001-164600000	IslandSEA	EITHER	8	0.366667	0	PBX1	Racimo et al. 2016
1:164560001-164600000	E.SEAmainland	SPECIFIC	5	0.305556	0	PBX1	Racimo et al. 2016
1:164560001-164600000	NESiberia	SPECIFIC	5	0.46	0	PBX1	Racimo et al. 2016
1:164560001-164600000	E.SEAmainland	EITHER	8	0.305556	0	PBX1	Racimo et al. 2016
1:164560001-164600000	SouthAsia	SPECIFIC	1	0.208333	0	PBX1	Racimo et al. 2016
1:165240001-165280000	WSiberia	EITHER	4	0.382353	0	LMX1A	NA
1:165240001-165280000	WSiberia	SPECIFIC	3	0.294118	0	LMX1A	NA
1:165280001-165320000	NESiberia	SPECIFIC	5	0.44	0	LMX1A	NA
1:165280001-165320000	NESiberia	EITHER	7	0.44	0	LMX1A	NA
1:165320001-165360000	NESiberia	SPECIFIC	7	0.44	0	LMX1A	NA
1:165320001-165360000	NESiberia	EITHER	8	0.44	0	LMX1A	NA
1:165520001-165560000	WSiberia	SPECIFIC	1	0.205882	0	LRRC52	NA
1:165520001-165560000	NESiberia	SPECIFIC	1	0.32	0	LRRC52	NA
1:167080001-167120000	West_Asia_Armenia	SPECIFIC	4	0.390625	0	DUSP27	NA
1:167080001-167120000	West_Asia_Armenia	EITHER	4	0.390625	0	DUSP27	NA
1:167120001-167160000	West_Asia_Armenia	SPECIFIC	4	0.25	0	NA	NA
1:167120001-167160000	West_Asia_Armenia	EITHER	4	0.25	0	NA	NA
1:167480001-167520000	West_Asia_Armenia	SPECIFIC	3	0.234375	0	CD247,CREG1	NA
1:167480001-167520000	West_Asia_Armenia	EITHER	5	0.234375	0	CD247,CREG1	NA
1:167560001-167600000	West_Asia_Armenia	EITHER	4	0.234375	0	RCSD1	NA
1:167560001-167600000	West_Asia_Armenia	SPECIFIC	4	0.234375	0	RCSD1	NA
1:168880001-168920000	S.WEurope	SPECIFIC	2	0.25	0	NA	NA
1:168880001-168920000	Volga.Ural	SPECIFIC	5	0.23913	0	NA	NA
1:168880001-168920000	West_Asia_Armenia	SPECIFIC	3	0.21875	0	NA	NA
1:168880001-168920000	Volga.Ural	EITHER	5	0.23913	0	NA	NA
1:168920001-168960000	West_Asia_Armenia	SPECIFIC	5	0.21875	0	NA	NA
1:168920001-168960000	S.WEurope	SPECIFIC	8	0.25	0	NA	NA
1:168920001-168960000	Volga.Ural	EITHER	5	0.23913	0	NA	NA
1:168920001-168960000	Volga.Ural	SPECIFIC	5	0.23913	0	NA	NA
1:168960001-169000000	Volga.Ural	SPECIFIC	4	0.326087	0	NA	NA
1:168960001-169000000	Volga.Ural	EITHER	4	0.326087	0	NA	NA
1:169000001-169040000	S.WEurope	SPECIFIC	4	0.5	0	NA	NA
1:169000001-169040000	E.NEurope	EITHER	7	0.317308	0	NA	NA
1:169000001-169040000	E.NEurope	SPECIFIC	7	0.317308	0	NA	NA
1:169000001-169040000	Volga.Ural	SPECIFIC	7	0.326087	0	NA	NA
1:169000001-169040000	Volga.Ural	EITHER	7	0.326087	0	NA	NA
1:169000001-169040000	S.WEurope	EITHER	4	0.5	0	NA	NA
1:169040001-169080000	E.NEurope	EITHER	3	0.307692	0	ATP1B1	NA
1:169040001-169080000	Volga.Ural	EITHER	2	0.23913	0	ATP1B1	NA
1:169040001-169080000	S.WEurope	SPECIFIC	3	0.392857	0	ATP1B1	NA
1:169040001-169080000	Volga.Ural	SPECIFIC	2	0.23913	0	ATP1B1	NA
1:169040001-169080000	S.WEurope	EITHER	3	0.392857	0	ATP1B1	NA
1:169040001-169080000	E.NEurope	SPECIFIC	3	0.307692	0	ATP1B1	NA
1:169560001-169600000	S.WEurope	SPECIFIC	7	0.25	0	SELP	NA
1:170320001-170360000	Volga.Ural	SPECIFIC	1	0.282609	0	NA	Sankararaman et al. 2014
1:170320001-170360000	West_Asia_Armenia	SPECIFIC	1	0.265625	0	NA	Sankararaman et al. 2014
1:170600001-170640000	E.NEurope	SPECIFIC	4	0.230769	0	PRRX1	NA
1:170640001-170680000	E.NEurope	SPECIFIC	1	0.230769	0	PRRX1	NA
1:173480001-173520000	WSiberia	SPECIFIC	1	0.588235	3	SLC9C2	NA
1:173480001-173520000	Volga.Ural	SPECIFIC	1	0.347826	3	SLC9C2	NA
1:173480001-173520000	E.SEAmainland	SPECIFIC	1	0.611111	3	SLC9C2	NA
1:173480001-173520000	NESiberia	SPECIFIC	1	0.86	3	SLC9C2	NA
1:173480001-173520000	SSiberia.Mongolia	SPECIFIC	1	0.602941	3	SLC9C2	NA
1:173480001-173520000	IslandSEA	SPECIFIC	1	0.633333	3	SLC9C2	NA
1:173480001-173520000	CSiberia	SPECIFIC	1	0.741935	3	SLC9C2	NA
1:173480001-173520000	SouthAsia	SPECIFIC	1	0.354167	3	SLC9C2	NA
1:17680001-17720000	SouthAsia	EITHER	1	0.395833	0	PADI4	NA
1:177880001-177920000	NESiberia	SPECIFIC	1	0.44	0	SEC16B	NA
1:177880001-177920000	E.SEAmainland	SPECIFIC	1	0.277778	0	SEC16B	NA
1:177880001-177920000	IslandSEA	SPECIFIC	1	0.255556	0	SEC16B	NA
1:177880001-177920000	SouthAsia	SPECIFIC	1	0.208333	0	SEC16B	NA
1:179880001-179920000	West_Asia_Armenia	SPECIFIC	2	0.265625	2	TOR1AIP1	NA
1:179880001-179920000	S.WEurope	SPECIFIC	2	0.25	2	TOR1AIP1	NA
1:179880001-179920000	West_Asia_Armenia	EITHER	2	0.265625	2	TOR1AIP1	NA
1:179920001-179960000	West_Asia_Armenia	SPECIFIC	3	0.234375	2	CEP350	NA
1:179920001-179960000	West_Asia_Armenia	EITHER	3	0.234375	2	CEP350	NA
1:179920001-179960000	S.WEurope	SPECIFIC	3	0.25	2	CEP350	NA
1:179960001-180000000	West_Asia_Armenia	SPECIFIC	4	0.234375	2	CEP350	NA
1:179960001-180000000	West_Asia_Armenia	EITHER	4	0.234375	2	CEP350	NA
1:179960001-180000000	S.WEurope	SPECIFIC	4	0.25	2	CEP350	NA
1:180000001-180040000	S.WEurope	SPECIFIC	2	0.25	0	CEP350	NA
1:180000001-180040000	West_Asia_Armenia	SPECIFIC	2	0.234375	0	CEP350	NA
1:180000001-180040000	West_Asia_Armenia	EITHER	2	0.234375	0	CEP350	NA
1:180040001-180080000	S.WEurope	SPECIFIC	4	0.25	0	CEP350	NA
1:180040001-180080000	West_Asia_Armenia	EITHER	4	0.234375	0	CEP350	NA
1:180040001-180080000	West_Asia_Armenia	SPECIFIC	4	0.234375	0	CEP350	NA
1:180080001-180120000	West_Asia_Armenia	SPECIFIC	1	0.21875	0	CEP350	NA
1:180120001-180160000	S.WEurope	SPECIFIC	2	0.25	0	QSOX1	NA
1:180160001-180200000	S.WEurope	EITHER	4	0.285714	0	QSOX1,LHX4	NA
1:180160001-180200000	S.WEurope	SPECIFIC	3	0.285714	0	QSOX1,LHX4	NA
1:180160001-180200000	SouthAsia	EITHER	2	0.291667	0	QSOX1,LHX4	NA
1:180160001-180200000	SouthAsia	SPECIFIC	1	0.291667	0	QSOX1,LHX4	NA
1:180640001-180680000	S.WEurope	SPECIFIC	2	0.285714	2	XPR1	NA
1:180680001-180720000	S.WEurope	SPECIFIC	2	0.285714	2	XPR1	NA
1:180720001-180760000	S.WEurope	SPECIFIC	2	0.285714	2	XPR1	NA
1:180840001-180880000	S.WEurope	SPECIFIC	2	0.285714	0	XPR1	NA
1:18840001-18880000	CSiberia	SPECIFIC	1	0.241935	0	NA	NA
1:18880001-18920000	CSiberia	SPECIFIC	2	0.241935	0	NA	NA
1:19240001-19280000	SouthAsia	EITHER	1	0.3125	0	RP13-279N23.2,IFFO2	NA
1:19240001-19280000	Volga.Ural	SPECIFIC	1	0.347826	0	RP13-279N23.2,IFFO2	NA
1:19240001-19280000	SouthAsia	SPECIFIC	1	0.3125	0	RP13-279N23.2,IFFO2	NA
1:193800001-193840000	E.NEurope	EITHER	7	0.317308	0	NA	Racimo et al. 2016
1:193800001-193840000	E.NEurope	SPECIFIC	6	0.317308	0	NA	Racimo et al. 2016
1:193800001-193840000	Volga.Ural	SPECIFIC	1	0.217391	0	NA	Racimo et al. 2016
1:193800001-193840000	S.WEurope	EITHER	7	0.357143	0	NA	Racimo et al. 2016
1:193800001-193840000	S.WEurope	SPECIFIC	6	0.357143	0	NA	Racimo et al. 2016
1:193840001-193880000	E.NEurope	EITHER	7	0.269231	0	NA	Racimo et al. 2016
1:193840001-193880000	S.WEurope	SPECIFIC	7	0.321429	0	NA	Racimo et al. 2016
1:193840001-193880000	E.NEurope	SPECIFIC	7	0.269231	0	NA	Racimo et al. 2016
1:193840001-193880000	S.WEurope	EITHER	7	0.321429	0	NA	Racimo et al. 2016
1:195920001-195960000	WSiberia	SPECIFIC	1	0.352941	0	NA	NA
1:195920001-195960000	SSiberia.Mongolia	SPECIFIC	1	0.235294	0	NA	NA
1:195920001-195960000	WSiberia	EITHER	7	0.352941	0	NA	NA
1:195920001-195960000	E.NEurope	EITHER	7	0.269231	0	NA	NA
1:195920001-195960000	Volga.Ural	SPECIFIC	1	0.217391	0	NA	NA
1:195920001-195960000	E.NEurope	SPECIFIC	1	0.269231	0	NA	NA
1:19640001-19680000	IslandSEA	SPECIFIC	4	0.311111	0	PQLC2,CAPZB	NA
1:19640001-19680000	IslandSEA	EITHER	4	0.311111	0	PQLC2,CAPZB	NA
1:19680001-19720000	IslandSEA	EITHER	8	0.311111	0	CAPZB	NA
1:19680001-19720000	IslandSEA	SPECIFIC	8	0.311111	0	CAPZB	NA
1:19720001-19760000	IslandSEA	SPECIFIC	8	0.288889	0	CAPZB	NA
1:198760001-198800000	E.NEurope	SPECIFIC	2	0.230769	0	NA	NA
1:198800001-198840000	E.NEurope	SPECIFIC	4	0.230769	0	NA	NA
1:201560001-201600000	IslandSEA	SPECIFIC	1	0.388889	0	AC096677.1,NAV1	NA
1:203160001-203200000	SouthAsia	EITHER	1	0.375	0	CHIT1	NA
1:203480001-203520000	Volga.Ural	SPECIFIC	1	0.23913	0	NA	NA
1:20360001-20400000	IslandSEA	SPECIFIC	4	0.4	0	PLA2G5	NA
1:20360001-20400000	IslandSEA	EITHER	4	0.4	0	PLA2G5	NA
1:20400001-20440000	IslandSEA	SPECIFIC	3	0.4	0	PLA2G5,PLA2G2D	NA
1:205640001-205680000	SSiberia.Mongolia	SPECIFIC	2	0.338235	0	SLC45A3	NA
1:205640001-205680000	Volga.Ural	SPECIFIC	2	0.456522	0	SLC45A3	NA
1:205640001-205680000	West_Asia_Armenia	SPECIFIC	2	0.46875	0	SLC45A3	NA
1:205640001-205680000	WSiberia	SPECIFIC	2	0.323529	0	SLC45A3	NA
1:205640001-205680000	E.NEurope	SPECIFIC	2	0.548077	0	SLC45A3	NA
1:205640001-205680000	CSiberia	SPECIFIC	2	0.290323	0	SLC45A3	NA
1:205640001-205680000	S.WEurope	SPECIFIC	2	0.464286	0	SLC45A3	NA
1:208240001-208280000	CSiberia	EITHER	9	0.354839	0	PLXNA2	NA
1:208240001-208280000	CSiberia	SPECIFIC	7	0.354839	0	PLXNA2	NA
1:208360001-208400000	Volga.Ural	EITHER	2	0.23913	0	PLXNA2	NA
1:208360001-208400000	Volga.Ural	SPECIFIC	2	0.23913	0	PLXNA2	NA
1:208400001-208440000	CSiberia	EITHER	5	0.370968	0	PLXNA2	NA
1:208400001-208440000	E.SEAmainland	EITHER	5	0.333333	0	PLXNA2	NA
1:208400001-208440000	NESiberia	SPECIFIC	8	0.6	0	PLXNA2	NA
1:208400001-208440000	CSiberia	SPECIFIC	5	0.370968	0	PLXNA2	NA
1:208400001-208440000	Volga.Ural	EITHER	5	0.326087	0	PLXNA2	NA
1:208400001-208440000	Volga.Ural	SPECIFIC	5	0.326087	0	PLXNA2	NA
1:208400001-208440000	E.SEAmainland	SPECIFIC	5	0.333333	0	PLXNA2	NA
1:208400001-208440000	NESiberia	EITHER	9	0.6	0	PLXNA2	NA
1:208440001-208480000	E.SEAmainland	SPECIFIC	3	0.361111	0	NA	NA
1:208440001-208480000	Volga.Ural	EITHER	3	0.304348	0	NA	NA
1:208440001-208480000	Volga.Ural	SPECIFIC	3	0.304348	0	NA	NA
1:208440001-208480000	IslandSEA	SPECIFIC	3	0.288889	0	NA	NA
1:208440001-208480000	E.SEAmainland	EITHER	3	0.361111	0	NA	NA
1:208480001-208520000	IslandSEA	SPECIFIC	1	0.255556	0	NA	Sankararaman et al. 2014,Sankararaman et al. 2016
1:208480001-208520000	E.SEAmainland	SPECIFIC	1	0.361111	0	NA	Sankararaman et al. 2014,Sankararaman et al. 2016
1:208480001-208520000	CSiberia	SPECIFIC	1	0.241935	0	NA	Sankararaman et al. 2014,Sankararaman et al. 2016
1:208480001-208520000	SSiberia.Mongolia	SPECIFIC	1	0.235294	0	NA	Sankararaman et al. 2014,Sankararaman et al. 2016
1:208480001-208520000	Volga.Ural	SPECIFIC	1	0.282609	0	NA	Sankararaman et al. 2014,Sankararaman et al. 2016
1:208480001-208520000	Volga.Ural	SPECIFIC	1	0.23913	0	NA	Sankararaman et al. 2014,Sankararaman et al. 2016
1:208520001-208560000	Volga.Ural	SPECIFIC	1	0.282609	0	NA	Racimo et al. 2016,Sankararaman et al. 2014,Sankararaman et al. 2016
1:208560001-208600000	SSiberia.Mongolia	SPECIFIC	3	0.367647	0	NA	Racimo et al. 2016,Sankararaman et al. 2014,Sankararaman et al. 2016
1:208560001-208600000	Volga.Ural	SPECIFIC	2	0.217391	0	NA	Racimo et al. 2016,Sankararaman et al. 2014,Sankararaman et al. 2016
1:208560001-208600000	IslandSEA	SPECIFIC	3	0.4	0	NA	Racimo et al. 2016,Sankararaman et al. 2014,Sankararaman et al. 2016
1:208560001-208600000	SSiberia.Mongolia	EITHER	3	0.367647	0	NA	Racimo et al. 2016,Sankararaman et al. 2014,Sankararaman et al. 2016
1:208600001-208640000	CSiberia	EITHER	15	0.419355	0	NA	Racimo et al. 2016
1:208600001-208640000	SSiberia.Mongolia	SPECIFIC	14	0.294118	0	NA	Racimo et al. 2016
1:208600001-208640000	E.SEAmainland	EITHER	16	0.388889	0	NA	Racimo et al. 2016
1:208600001-208640000	E.SEAmainland	SPECIFIC	15	0.388889	0	NA	Racimo et al. 2016
1:208600001-208640000	CSiberia	SPECIFIC	14	0.419355	0	NA	Racimo et al. 2016
1:208600001-208640000	IslandSEA	EITHER	16	0.444444	0	NA	Racimo et al. 2016
1:208600001-208640000	IslandSEA	SPECIFIC	15	0.444444	0	NA	Racimo et al. 2016
1:208600001-208640000	SSiberia.Mongolia	EITHER	15	0.294118	0	NA	Racimo et al. 2016
1:208720001-208760000	E.SEAmainland	SPECIFIC	15	0.277778	0	NA	NA
1:208720001-208760000	CSiberia	SPECIFIC	15	0.33871	0	NA	NA
1:208760001-208800000	CSiberia	SPECIFIC	25	0.532258	0	NA	NA
1:208760001-208800000	CSiberia	EITHER	25	0.532258	0	NA	NA
1:208760001-208800000	NESiberia	SPECIFIC	26	0.4	0	NA	NA
1:208760001-208800000	NESiberia	EITHER	26	0.4	0	NA	NA
1:208760001-208800000	E.SEAmainland	SPECIFIC	25	0.388889	0	NA	NA
1:208760001-208800000	E.SEAmainland	EITHER	25	0.388889	0	NA	NA
1:208760001-208800000	SSiberia.Mongolia	SPECIFIC	24	0.338235	0	NA	NA
1:208760001-208800000	SSiberia.Mongolia	EITHER	24	0.338235	0	NA	NA
1:208800001-208840000	NESiberia	SPECIFIC	6	0.4	0	NA	NA
1:208800001-208840000	SSiberia.Mongolia	EITHER	6	0.367647	0	NA	NA
1:208800001-208840000	SSiberia.Mongolia	SPECIFIC	6	0.367647	0	NA	NA
1:208800001-208840000	CSiberia	EITHER	6	0.548387	0	NA	NA
1:208800001-208840000	E.SEAmainland	SPECIFIC	9	0.361111	0	NA	NA
1:208800001-208840000	CSiberia	SPECIFIC	6	0.548387	0	NA	NA
1:208800001-208840000	IslandSEA	SPECIFIC	3	0.288889	0	NA	NA
1:208800001-208840000	E.SEAmainland	EITHER	9	0.361111	0	NA	NA
1:208800001-208840000	NESiberia	EITHER	6	0.4	0	NA	NA
1:208840001-208880000	E.SEAmainland	SPECIFIC	13	0.277778	0	NA	NA
1:208920001-208960000	Volga.Ural	SPECIFIC	4	0.304348	0	NA	NA
1:208920001-208960000	WSiberia	EITHER	10	0.294118	0	NA	NA
1:208920001-208960000	CSiberia	EITHER	10	0.354839	0	NA	NA
1:208920001-208960000	Volga.Ural	EITHER	7	0.304348	0	NA	NA
1:208920001-208960000	WSiberia	SPECIFIC	4	0.294118	0	NA	NA
1:208960001-209000000	Volga.Ural	SPECIFIC	1	0.217391	0	NA	NA
1:208960001-209000000	WSiberia	EITHER	4	0.411765	0	NA	NA
1:209000001-209040000	Volga.Ural	SPECIFIC	1	0.217391	0	NA	NA
1:209080001-209120000	Volga.Ural	SPECIFIC	1	0.217391	0	NA	NA
1:209760001-209800000	IslandSEA	EITHER	10	0.388889	0	CAMK1G,LAMB3	NA
1:209800001-209840000	IslandSEA	EITHER	7	0.511111	0	LAMB3	Racimo et al. 2016
1:209840001-209880000	E.SEAmainland	SPECIFIC	4	0.277778	0	G0S2,HSD11B1	NA
1:209840001-209880000	IslandSEA	EITHER	4	0.322222	0	G0S2,HSD11B1	NA
1:209840001-209880000	SSiberia.Mongolia	SPECIFIC	7	0.279412	0	G0S2,HSD11B1	NA
1:209840001-209880000	IslandSEA	SPECIFIC	4	0.322222	0	G0S2,HSD11B1	NA
1:209960001-210000000	E.SEAmainland	EITHER	16	0.388889	0	IRF6	Racimo et al. 2016
1:209960001-210000000	E.SEAmainland	SPECIFIC	2	0.361111	0	IRF6	Racimo et al. 2016
1:209960001-210000000	IslandSEA	EITHER	16	0.344444	0	IRF6	Racimo et al. 2016
1:210000001-210040000	E.SEAmainland	SPECIFIC	2	0.388889	0	DIEXF	Sankararaman et al. 2016
1:210040001-210080000	CSiberia	SPECIFIC	4	0.33871	0	NA	Sankararaman et al. 2016
1:210040001-210080000	E.SEAmainland	EITHER	5	0.305556	0	NA	Sankararaman et al. 2016
1:210040001-210080000	E.SEAmainland	SPECIFIC	4	0.305556	0	NA	Sankararaman et al. 2016
1:210080001-210120000	IslandSEA	SPECIFIC	3	0.344444	0	SYT14	Racimo et al. 2016,Sankararaman et al. 2016
1:210080001-210120000	SSiberia.Mongolia	SPECIFIC	3	0.264706	0	SYT14	Racimo et al. 2016,Sankararaman et al. 2016
1:210080001-210120000	E.SEAmainland	EITHER	3	0.361111	0	SYT14	Racimo et al. 2016,Sankararaman et al. 2016
1:210080001-210120000	E.SEAmainland	SPECIFIC	3	0.361111	0	SYT14	Racimo et al. 2016,Sankararaman et al. 2016
1:210120001-210160000	NESiberia	EITHER	6	0.42	0	SYT14	Racimo et al. 2016,Sankararaman et al. 2016
1:210120001-210160000	IslandSEA	EITHER	6	0.344444	0	SYT14	Racimo et al. 2016,Sankararaman et al. 2016
1:210120001-210160000	CSiberia	SPECIFIC	6	0.387097	0	SYT14	Racimo et al. 2016,Sankararaman et al. 2016
1:210120001-210160000	IslandSEA	SPECIFIC	6	0.344444	0	SYT14	Racimo et al. 2016,Sankararaman et al. 2016
1:210120001-210160000	NESiberia	SPECIFIC	6	0.42	0	SYT14	Racimo et al. 2016,Sankararaman et al. 2016
1:210120001-210160000	CSiberia	EITHER	6	0.387097	0	SYT14	Racimo et al. 2016,Sankararaman et al. 2016
1:210120001-210160000	E.SEAmainland	SPECIFIC	6	0.361111	0	SYT14	Racimo et al. 2016,Sankararaman et al. 2016
1:210120001-210160000	SSiberia.Mongolia	SPECIFIC	6	0.264706	0	SYT14	Racimo et al. 2016,Sankararaman et al. 2016
1:210120001-210160000	E.SEAmainland	EITHER	6	0.361111	0	SYT14	Racimo et al. 2016,Sankararaman et al. 2016
1:210160001-210200000	E.SEAmainland	SPECIFIC	3	0.361111	0	SYT14	Racimo et al. 2016,Sankararaman et al. 2016
1:210160001-210200000	IslandSEA	SPECIFIC	3	0.344444	0	SYT14	Racimo et al. 2016,Sankararaman et al. 2016
1:210160001-210200000	E.SEAmainland	EITHER	3	0.361111	0	SYT14	Racimo et al. 2016,Sankararaman et al. 2016
1:210160001-210200000	SSiberia.Mongolia	SPECIFIC	3	0.264706	0	SYT14	Racimo et al. 2016,Sankararaman et al. 2016
1:210240001-210280000	E.SEAmainland	EITHER	7	0.361111	0	SYT14	Racimo et al. 2016,Sankararaman et al. 2016
1:210240001-210280000	NESiberia	SPECIFIC	7	0.42	0	SYT14	Racimo et al. 2016,Sankararaman et al. 2016
1:210240001-210280000	SSiberia.Mongolia	SPECIFIC	7	0.264706	0	SYT14	Racimo et al. 2016,Sankararaman et al. 2016
1:210240001-210280000	CSiberia	SPECIFIC	7	0.387097	0	SYT14	Racimo et al. 2016,Sankararaman et al. 2016
1:210240001-210280000	NESiberia	EITHER	7	0.42	0	SYT14	Racimo et al. 2016,Sankararaman et al. 2016
1:210240001-210280000	CSiberia	EITHER	7	0.387097	0	SYT14	Racimo et al. 2016,Sankararaman et al. 2016
1:210240001-210280000	E.SEAmainland	SPECIFIC	7	0.361111	0	SYT14	Racimo et al. 2016,Sankararaman et al. 2016
1:210240001-210280000	IslandSEA	SPECIFIC	7	0.344444	0	SYT14	Racimo et al. 2016,Sankararaman et al. 2016
1:210240001-210280000	IslandSEA	EITHER	7	0.344444	0	SYT14	Racimo et al. 2016,Sankararaman et al. 2016
1:210320001-210360000	E.SEAmainland	EITHER	4	0.388889	0	SYT14	Racimo et al. 2016
1:210320001-210360000	IslandSEA	EITHER	4	0.355556	0	SYT14	Racimo et al. 2016
1:210360001-210400000	E.SEAmainland	SPECIFIC	2	0.444444	0	NA	Racimo et al. 2016
1:210360001-210400000	E.SEAmainland	EITHER	3	0.444444	0	NA	Racimo et al. 2016
1:210440001-210480000	E.SEAmainland	EITHER	3	0.555556	0	NA	Racimo et al. 2016
1:210440001-210480000	SSiberia.Mongolia	EITHER	3	0.323529	0	NA	Racimo et al. 2016
1:210480001-210520000	IslandSEA	SPECIFIC	3	0.577778	0	HHAT	Racimo et al. 2016
1:210480001-210520000	SouthAsia	EITHER	2	0.4375	0	HHAT	Racimo et al. 2016
1:210480001-210520000	Volga.Ural	SPECIFIC	2	0.543478	0	HHAT	Racimo et al. 2016
1:210480001-210520000	E.SEAmainland	SPECIFIC	2	0.638889	0	HHAT	Racimo et al. 2016
1:210480001-210520000	SouthAsia	SPECIFIC	2	0.4375	0	HHAT	Racimo et al. 2016
1:210480001-210520000	West_Asia_Armenia	SPECIFIC	2	0.40625	0	HHAT	Racimo et al. 2016
1:210480001-210520000	SSiberia.Mongolia	SPECIFIC	2	0.382353	0	HHAT	Racimo et al. 2016
1:210480001-210520000	S.WEurope	SPECIFIC	2	0.5	0	HHAT	Racimo et al. 2016
1:210480001-210520000	West_Asia_Armenia	EITHER	2	0.40625	0	HHAT	Racimo et al. 2016
1:210480001-210520000	Volga.Ural	EITHER	2	0.543478	0	HHAT	Racimo et al. 2016
1:210480001-210520000	E.NEurope	SPECIFIC	2	0.336538	0	HHAT	Racimo et al. 2016
1:210520001-210560000	IslandSEA	EITHER	5	0.344444	0	HHAT	NA
1:210600001-210640000	Volga.Ural	SPECIFIC	1	0.282609	0	HHAT	NA
1:210880001-210920000	Volga.Ural	EITHER	4	0.26087	0	KCNH1	NA
1:210880001-210920000	E.NEurope	EITHER	4	0.25	0	KCNH1	NA
1:210880001-210920000	E.NEurope	SPECIFIC	4	0.25	0	KCNH1	NA
1:210880001-210920000	Volga.Ural	SPECIFIC	4	0.26087	0	KCNH1	NA
1:210920001-210960000	Volga.Ural	SPECIFIC	9	0.26087	0	KCNH1	NA
1:210920001-210960000	Volga.Ural	EITHER	9	0.26087	0	KCNH1	NA
1:210920001-210960000	E.NEurope	SPECIFIC	12	0.25	0	KCNH1	NA
1:210920001-210960000	E.NEurope	EITHER	12	0.25	0	KCNH1	NA
1:210960001-211000000	E.NEurope	SPECIFIC	6	0.25	0	KCNH1	NA
1:210960001-211000000	E.NEurope	EITHER	6	0.25	0	KCNH1	NA
1:211240001-211280000	SouthAsia	SPECIFIC	7	0.208333	0	KCNH1	NA
1:211280001-211320000	SouthAsia	SPECIFIC	1	0.25	0	KCNH1	NA
1:211280001-211320000	SouthAsia	EITHER	1	0.25	0	KCNH1	NA
1:211840001-211880000	IslandSEA	SPECIFIC	7	0.333333	0	NEK2	NA
1:211840001-211880000	IslandSEA	EITHER	8	0.344444	0	NEK2	NA
1:212320001-212360000	CSiberia	EITHER	6	0.629032	0	NA	Racimo et al. 2016
1:212320001-212360000	SouthAsia	SPECIFIC	1	0.208333	0	NA	Racimo et al. 2016
1:212320001-212360000	SSiberia.Mongolia	EITHER	3	0.411765	0	NA	Racimo et al. 2016
1:212320001-212360000	E.NEurope	EITHER	3	0.288462	0	NA	Racimo et al. 2016
1:212320001-212360000	E.SEAmainland	EITHER	3	0.361111	0	NA	Racimo et al. 2016
1:212360001-212400000	E.SEAmainland	EITHER	3	0.472222	0	NA	Racimo et al. 2016
1:212360001-212400000	E.SEAmainland	SPECIFIC	2	0.472222	0	NA	Racimo et al. 2016
1:212360001-212400000	Volga.Ural	SPECIFIC	2	0.217391	0	NA	Racimo et al. 2016
1:212360001-212400000	E.NEurope	SPECIFIC	2	0.317308	0	NA	Racimo et al. 2016
1:212360001-212400000	SSiberia.Mongolia	SPECIFIC	2	0.382353	0	NA	Racimo et al. 2016
1:212360001-212400000	E.NEurope	EITHER	3	0.317308	0	NA	Racimo et al. 2016
1:212360001-212400000	SSiberia.Mongolia	EITHER	3	0.382353	0	NA	Racimo et al. 2016
1:212400001-212440000	SSiberia.Mongolia	SPECIFIC	3	0.411765	0	NA	Racimo et al. 2016,Sankararaman et al. 2016
1:212400001-212440000	NESiberia	EITHER	6	0.52	0	NA	Racimo et al. 2016,Sankararaman et al. 2016
1:212400001-212440000	E.SEAmainland	EITHER	6	0.444444	0	NA	Racimo et al. 2016,Sankararaman et al. 2016
1:212400001-212440000	E.SEAmainland	SPECIFIC	3	0.444444	0	NA	Racimo et al. 2016,Sankararaman et al. 2016
1:212400001-212440000	Volga.Ural	EITHER	6	0.23913	0	NA	Racimo et al. 2016,Sankararaman et al. 2016
1:212400001-212440000	IslandSEA	SPECIFIC	3	0.388889	0	NA	Racimo et al. 2016,Sankararaman et al. 2016
1:212400001-212440000	E.NEurope	EITHER	8	0.298077	0	NA	Racimo et al. 2016,Sankararaman et al. 2016
1:212400001-212440000	S.WEurope	SPECIFIC	2	0.25	0	NA	Racimo et al. 2016,Sankararaman et al. 2016
1:212400001-212440000	E.NEurope	SPECIFIC	5	0.298077	0	NA	Racimo et al. 2016,Sankararaman et al. 2016
1:212400001-212440000	IslandSEA	EITHER	6	0.466667	0	NA	Racimo et al. 2016,Sankararaman et al. 2016
1:212400001-212440000	Volga.Ural	SPECIFIC	3	0.23913	0	NA	Racimo et al. 2016,Sankararaman et al. 2016
1:212400001-212440000	WSiberia	EITHER	6	0.323529	0	NA	Racimo et al. 2016,Sankararaman et al. 2016
1:212400001-212440000	SSiberia.Mongolia	EITHER	6	0.411765	0	NA	Racimo et al. 2016,Sankararaman et al. 2016
1:212400001-212440000	WSiberia	SPECIFIC	3	0.323529	0	NA	Racimo et al. 2016,Sankararaman et al. 2016
1:212400001-212440000	CSiberia	EITHER	6	0.612903	0	NA	Racimo et al. 2016,Sankararaman et al. 2016
1:212440001-212480000	E.NEurope	EITHER	7	0.269231	0	PPP2R5A	Sankararaman et al. 2016
1:212440001-212480000	SSiberia.Mongolia	SPECIFIC	7	0.294118	0	PPP2R5A	Sankararaman et al. 2016
1:212440001-212480000	S.WEurope	SPECIFIC	7	0.285714	0	PPP2R5A	Sankararaman et al. 2016
1:212440001-212480000	E.SEAmainland	EITHER	7	0.361111	0	PPP2R5A	Sankararaman et al. 2016
1:212440001-212480000	E.NEurope	SPECIFIC	7	0.269231	0	PPP2R5A	Sankararaman et al. 2016
1:212440001-212480000	S.WEurope	EITHER	7	0.285714	0	PPP2R5A	Sankararaman et al. 2016
1:212440001-212480000	IslandSEA	SPECIFIC	7	0.288889	0	PPP2R5A	Sankararaman et al. 2016
1:212440001-212480000	E.SEAmainland	SPECIFIC	7	0.361111	0	PPP2R5A	Sankararaman et al. 2016
1:212440001-212480000	SSiberia.Mongolia	EITHER	7	0.294118	0	PPP2R5A	Sankararaman et al. 2016
1:212520001-212560000	SSiberia.Mongolia	SPECIFIC	4	0.308824	0	PPP2R5A,TMEM206	Sankararaman et al. 2014,Sankararaman et al. 2016
1:212520001-212560000	S.WEurope	SPECIFIC	4	0.285714	0	PPP2R5A,TMEM206	Sankararaman et al. 2014,Sankararaman et al. 2016
1:212520001-212560000	IslandSEA	EITHER	4	0.311111	0	PPP2R5A,TMEM206	Sankararaman et al. 2014,Sankararaman et al. 2016
1:212520001-212560000	S.WEurope	EITHER	4	0.285714	0	PPP2R5A,TMEM206	Sankararaman et al. 2014,Sankararaman et al. 2016
1:212520001-212560000	E.SEAmainland	EITHER	4	0.361111	0	PPP2R5A,TMEM206	Sankararaman et al. 2014,Sankararaman et al. 2016
1:212520001-212560000	E.SEAmainland	SPECIFIC	4	0.361111	0	PPP2R5A,TMEM206	Sankararaman et al. 2014,Sankararaman et al. 2016
1:212520001-212560000	E.NEurope	SPECIFIC	4	0.259615	0	PPP2R5A,TMEM206	Sankararaman et al. 2014,Sankararaman et al. 2016
1:212520001-212560000	SSiberia.Mongolia	EITHER	4	0.308824	0	PPP2R5A,TMEM206	Sankararaman et al. 2014,Sankararaman et al. 2016
1:212520001-212560000	E.NEurope	EITHER	4	0.259615	0	PPP2R5A,TMEM206	Sankararaman et al. 2014,Sankararaman et al. 2016
1:212520001-212560000	IslandSEA	SPECIFIC	4	0.311111	0	PPP2R5A,TMEM206	Sankararaman et al. 2014,Sankararaman et al. 2016
1:212600001-212640000	E.SEAmainland	SPECIFIC	8	0.361111	0	NENF	Racimo et al. 2016,Sankararaman et al. 2016
1:212600001-212640000	E.SEAmainland	EITHER	8	0.361111	0	NENF	Racimo et al. 2016,Sankararaman et al. 2016
1:212600001-212640000	CSiberia	EITHER	8	0.354839	0	NENF	Racimo et al. 2016,Sankararaman et al. 2016
1:212600001-212640000	CSiberia	SPECIFIC	8	0.354839	0	NENF	Racimo et al. 2016,Sankararaman et al. 2016
1:212600001-212640000	SSiberia.Mongolia	SPECIFIC	8	0.338235	0	NENF	Racimo et al. 2016,Sankararaman et al. 2016
1:212600001-212640000	S.WEurope	SPECIFIC	7	0.25	0	NENF	Racimo et al. 2016,Sankararaman et al. 2016
1:212600001-212640000	SSiberia.Mongolia	EITHER	8	0.338235	0	NENF	Racimo et al. 2016,Sankararaman et al. 2016
1:212600001-212640000	IslandSEA	SPECIFIC	8	0.288889	0	NENF	Racimo et al. 2016,Sankararaman et al. 2016
1:212640001-212680000	SSiberia.Mongolia	EITHER	12	0.294118	0	NA	Sankararaman et al. 2016
1:212640001-212680000	IslandSEA	SPECIFIC	12	0.288889	0	NA	Sankararaman et al. 2016
1:212640001-212680000	SSiberia.Mongolia	SPECIFIC	12	0.294118	0	NA	Sankararaman et al. 2016
1:212640001-212680000	E.SEAmainland	SPECIFIC	12	0.305556	0	NA	Sankararaman et al. 2016
1:212640001-212680000	E.SEAmainland	EITHER	12	0.305556	0	NA	Sankararaman et al. 2016
1:212680001-212720000	SSiberia.Mongolia	EITHER	4	0.397059	0	NA	Sankararaman et al. 2016
1:212680001-212720000	CSiberia	SPECIFIC	4	0.435484	0	NA	Sankararaman et al. 2016
1:212680001-212720000	SSiberia.Mongolia	SPECIFIC	4	0.397059	0	NA	Sankararaman et al. 2016
1:212680001-212720000	NESiberia	SPECIFIC	4	0.34	0	NA	Sankararaman et al. 2016
1:212680001-212720000	E.SEAmainland	SPECIFIC	4	0.277778	0	NA	Sankararaman et al. 2016
1:212720001-212760000	NESiberia	SPECIFIC	7	0.42	0	ATF3	NA
1:212720001-212760000	CSiberia	SPECIFIC	7	0.435484	0	ATF3	NA
1:212720001-212760000	SSiberia.Mongolia	EITHER	9	0.411765	0	ATF3	NA
1:212720001-212760000	WSiberia	SPECIFIC	5	0.294118	0	ATF3	NA
1:212720001-212760000	E.SEAmainland	SPECIFIC	7	0.277778	0	ATF3	NA
1:212720001-212760000	SSiberia.Mongolia	SPECIFIC	7	0.411765	0	ATF3	NA
1:212720001-212760000	WSiberia	EITHER	7	0.294118	0	ATF3	NA
1:212720001-212760000	NESiberia	EITHER	9	0.42	0	ATF3	NA
1:212720001-212760000	CSiberia	EITHER	9	0.435484	0	ATF3	NA
1:212760001-212800000	NESiberia	EITHER	7	0.48	0	ATF3,FAM71A	NA
1:212760001-212800000	SSiberia.Mongolia	SPECIFIC	6	0.323529	0	ATF3,FAM71A	NA
1:212760001-212800000	SSiberia.Mongolia	EITHER	7	0.323529	0	ATF3,FAM71A	NA
1:212760001-212800000	NESiberia	SPECIFIC	6	0.48	0	ATF3,FAM71A	NA
1:213560001-213600000	West_Asia_Armenia	SPECIFIC	1	0.21875	0	NA	NA
1:213600001-213640000	CSiberia	SPECIFIC	4	0.354839	0	NA	NA
1:213600001-213640000	E.SEAmainland	SPECIFIC	4	0.277778	0	NA	NA
1:213640001-213680000	Volga.Ural	SPECIFIC	5	0.434783	0	NA	NA
1:213640001-213680000	S.WEurope	SPECIFIC	5	0.25	0	NA	NA
1:213640001-213680000	NESiberia	SPECIFIC	5	0.42	0	NA	NA
1:213640001-213680000	CSiberia	EITHER	5	0.419355	0	NA	NA
1:213640001-213680000	Volga.Ural	EITHER	5	0.434783	0	NA	NA
1:213640001-213680000	NESiberia	EITHER	5	0.42	0	NA	NA
1:213640001-213680000	SSiberia.Mongolia	EITHER	5	0.338235	0	NA	NA
1:213640001-213680000	CSiberia	SPECIFIC	5	0.419355	0	NA	NA
1:213640001-213680000	West_Asia_Armenia	EITHER	5	0.296875	0	NA	NA
1:213640001-213680000	SSiberia.Mongolia	SPECIFIC	5	0.338235	0	NA	NA
1:213640001-213680000	WSiberia	SPECIFIC	5	0.529412	0	NA	NA
1:213640001-213680000	West_Asia_Armenia	SPECIFIC	5	0.296875	0	NA	NA
1:213640001-213680000	WSiberia	EITHER	5	0.529412	0	NA	NA
1:213760001-213800000	E.SEAmainland	EITHER	9	0.333333	0	NA	NA
1:213760001-213800000	E.SEAmainland	SPECIFIC	9	0.333333	0	NA	NA
1:214400001-214440000	SSiberia.Mongolia	SPECIFIC	2	0.294118	0	NA	NA
1:214400001-214440000	SSiberia.Mongolia	EITHER	3	0.294118	0	NA	NA
1:214400001-214440000	SouthAsia	EITHER	1	0.229167	0	NA	NA
1:214520001-214560000	Volga.Ural	EITHER	2	0.282609	0	PTPN14	NA
1:214520001-214560000	SSiberia.Mongolia	EITHER	5	0.411765	0	PTPN14	NA
1:214520001-214560000	SouthAsia	SPECIFIC	5	0.25	0	PTPN14	NA
1:214520001-214560000	Volga.Ural	SPECIFIC	2	0.282609	0	PTPN14	NA
1:214520001-214560000	West_Asia_Armenia	EITHER	5	0.421875	0	PTPN14	NA
1:214520001-214560000	SSiberia.Mongolia	SPECIFIC	5	0.411765	0	PTPN14	NA
1:214520001-214560000	West_Asia_Armenia	SPECIFIC	5	0.421875	0	PTPN14	NA
1:214520001-214560000	SouthAsia	EITHER	5	0.25	0	PTPN14	NA
1:214560001-214600000	Volga.Ural	SPECIFIC	1	0.26087	0	PTPN14	Racimo et al. 2016
1:214560001-214600000	SSiberia.Mongolia	EITHER	7	0.397059	0	PTPN14	Racimo et al. 2016
1:214560001-214600000	West_Asia_Armenia	EITHER	7	0.390625	0	PTPN14	Racimo et al. 2016
1:214560001-214600000	SouthAsia	EITHER	7	0.270833	0	PTPN14	Racimo et al. 2016
1:214560001-214600000	West_Asia_Armenia	SPECIFIC	3	0.390625	0	PTPN14	Racimo et al. 2016
1:214560001-214600000	SouthAsia	SPECIFIC	3	0.25	0	PTPN14	Racimo et al. 2016
1:214560001-214600000	SSiberia.Mongolia	SPECIFIC	3	0.397059	0	PTPN14	Racimo et al. 2016
1:214600001-214640000	West_Asia_Armenia	SPECIFIC	5	0.21875	2	PTPN14	NA
1:214640001-214680000	West_Asia_Armenia	SPECIFIC	1	0.265625	2	PTPN14	NA
1:214640001-214680000	SouthAsia	SPECIFIC	1	0.25	2	PTPN14	NA
1:214640001-214680000	SouthAsia	EITHER	1	0.25	2	PTPN14	NA
1:215920001-215960000	NESiberia	EITHER	8	0.46	0	USH2A	NA
1:215920001-215960000	NESiberia	SPECIFIC	8	0.46	0	USH2A	NA
1:215920001-215960000	E.SEAmainland	SPECIFIC	7	0.277778	0	USH2A	NA
1:215920001-215960000	IslandSEA	EITHER	8	0.455556	0	USH2A	NA
1:215920001-215960000	IslandSEA	SPECIFIC	8	0.455556	0	USH2A	NA
1:215960001-216000000	IslandSEA	SPECIFIC	6	0.433333	0	USH2A	NA
1:215960001-216000000	IslandSEA	EITHER	6	0.433333	0	USH2A	NA
1:216240001-216280000	West_Asia_Armenia	SPECIFIC	1	0.28125	2	USH2A	NA
1:216320001-216360000	West_Asia_Armenia	SPECIFIC	2	0.265625	2	USH2A	NA
1:216320001-216360000	West_Asia_Armenia	EITHER	2	0.265625	2	USH2A	NA
1:216400001-216440000	West_Asia_Armenia	SPECIFIC	3	0.21875	1	USH2A	NA
1:216600001-216640000	S.WEurope	SPECIFIC	2	0.25	3	NA	NA
1:216600001-216640000	SouthAsia	SPECIFIC	1	0.229167	3	NA	NA
1:216600001-216640000	SouthAsia	EITHER	1	0.229167	3	NA	NA
1:216640001-216680000	S.WEurope	SPECIFIC	2	0.25	3	ESRRG	NA
1:216640001-216680000	E.NEurope	SPECIFIC	2	0.326923	3	ESRRG	NA
1:216640001-216680000	SouthAsia	EITHER	2	0.229167	3	ESRRG	NA
1:216640001-216680000	E.NEurope	EITHER	3	0.346154	3	ESRRG	NA
1:216640001-216680000	SouthAsia	SPECIFIC	1	0.229167	3	ESRRG	NA
1:216640001-216680000	S.WEurope	EITHER	3	0.285714	3	ESRRG	NA
1:216680001-216720000	E.NEurope	SPECIFIC	2	0.269231	3	ESRRG	NA
1:216680001-216720000	S.WEurope	SPECIFIC	1	0.25	3	ESRRG	NA
1:216680001-216720000	SouthAsia	SPECIFIC	2	0.208333	3	ESRRG	NA
1:216680001-216720000	S.WEurope	SPECIFIC	3	0.285714	3	ESRRG	NA
1:216680001-216720000	S.WEurope	EITHER	3	0.285714	3	ESRRG	NA
1:216680001-216720000	WSiberia	SPECIFIC	1	0.205882	3	ESRRG	NA
1:216720001-216760000	West_Asia_Armenia	SPECIFIC	1	0.234375	3	ESRRG	NA
1:216720001-216760000	E.NEurope	EITHER	4	0.355769	3	ESRRG	NA
1:216720001-216760000	E.NEurope	SPECIFIC	4	0.355769	3	ESRRG	NA
1:216760001-216800000	E.NEurope	EITHER	7	0.326923	3	ESRRG	NA
1:216760001-216800000	West_Asia_Armenia	EITHER	6	0.28125	3	ESRRG	NA
1:216760001-216800000	West_Asia_Armenia	SPECIFIC	5	0.28125	3	ESRRG	NA
1:216760001-216800000	E.NEurope	SPECIFIC	6	0.326923	3	ESRRG	NA
1:216800001-216840000	E.NEurope	EITHER	12	0.317308	0	ESRRG	Sankararaman et al. 2014
1:216800001-216840000	E.NEurope	SPECIFIC	12	0.317308	0	ESRRG	Sankararaman et al. 2014
1:216800001-216840000	West_Asia_Armenia	SPECIFIC	12	0.296875	0	ESRRG	Sankararaman et al. 2014
1:216800001-216840000	West_Asia_Armenia	EITHER	12	0.296875	0	ESRRG	Sankararaman et al. 2014
1:216840001-216880000	E.NEurope	SPECIFIC	9	0.307692	0	ESRRG	Sankararaman et al. 2014
1:216840001-216880000	West_Asia_Armenia	SPECIFIC	9	0.296875	0	ESRRG	Sankararaman et al. 2014
1:216840001-216880000	West_Asia_Armenia	EITHER	12	0.296875	0	ESRRG	Sankararaman et al. 2014
1:216840001-216880000	E.NEurope	EITHER	12	0.307692	0	ESRRG	Sankararaman et al. 2014
1:216880001-216920000	West_Asia_Armenia	SPECIFIC	1	0.296875	0	ESRRG	Sankararaman et al. 2014
1:217080001-217120000	S.WEurope	SPECIFIC	3	0.25	0	ESRRG	NA
1:217160001-217200000	West_Asia_Armenia	SPECIFIC	17	0.234375	0	ESRRG	Racimo et al. 2016
1:217160001-217200000	West_Asia_Armenia	EITHER	17	0.234375	0	ESRRG	Racimo et al. 2016
1:217160001-217200000	E.NEurope	SPECIFIC	17	0.269231	0	ESRRG	Racimo et al. 2016
1:217160001-217200000	S.WEurope	SPECIFIC	17	0.392857	0	ESRRG	Racimo et al. 2016
1:217160001-217200000	S.WEurope	EITHER	17	0.392857	0	ESRRG	Racimo et al. 2016
1:217160001-217200000	E.NEurope	EITHER	17	0.269231	0	ESRRG	Racimo et al. 2016
1:217200001-217240000	E.NEurope	SPECIFIC	2	0.25	0	ESRRG	Racimo et al. 2016
1:217200001-217240000	S.WEurope	EITHER	6	0.428571	0	ESRRG	Racimo et al. 2016
1:217200001-217240000	S.WEurope	SPECIFIC	2	0.321429	0	ESRRG	Racimo et al. 2016
1:217200001-217240000	West_Asia_Armenia	EITHER	6	0.28125	0	ESRRG	Racimo et al. 2016
1:217200001-217240000	E.NEurope	EITHER	6	0.326923	0	ESRRG	Racimo et al. 2016
1:217200001-217240000	West_Asia_Armenia	SPECIFIC	2	0.21875	0	ESRRG	Racimo et al. 2016
1:217200001-217240000	Volga.Ural	EITHER	2	0.282609	0	ESRRG	Racimo et al. 2016
1:217280001-217320000	SouthAsia	SPECIFIC	5	0.229167	0	ESRRG	NA
1:217280001-217320000	Volga.Ural	SPECIFIC	5	0.217391	0	ESRRG	NA
1:217280001-217320000	SouthAsia	EITHER	6	0.229167	0	ESRRG	NA
1:217280001-217320000	S.WEurope	SPECIFIC	5	0.25	0	ESRRG	NA
1:217280001-217320000	West_Asia_Armenia	SPECIFIC	1	0.25	0	ESRRG	NA
1:217320001-217360000	S.WEurope	SPECIFIC	2	0.25	0	NA	NA
1:217320001-217360000	SouthAsia	SPECIFIC	1	0.208333	0	NA	NA
1:217320001-217360000	Volga.Ural	EITHER	5	0.23913	0	NA	NA
1:217320001-217360000	Volga.Ural	SPECIFIC	2	0.217391	0	NA	NA
1:217320001-217360000	S.WEurope	EITHER	5	0.357143	0	NA	NA
1:217360001-217400000	West_Asia_Armenia	SPECIFIC	1	0.21875	0	NA	NA
1:217400001-217440000	West_Asia_Armenia	SPECIFIC	2	0.25	0	NA	NA
1:217400001-217440000	S.WEurope	SPECIFIC	2	0.25	0	NA	NA
1:217400001-217440000	West_Asia_Armenia	EITHER	2	0.25	0	NA	NA
1:217440001-217480000	West_Asia_Armenia	EITHER	3	0.265625	0	NA	NA
1:217440001-217480000	West_Asia_Armenia	SPECIFIC	3	0.265625	0	NA	NA
1:217440001-217480000	S.WEurope	SPECIFIC	3	0.25	0	NA	NA
1:219920001-219960000	Volga.Ural	EITHER	2	0.23913	0	SLC30A10	NA
1:219920001-219960000	IslandSEA	EITHER	5	0.388889	0	SLC30A10	NA
1:219960001-220000000	Volga.Ural	EITHER	5	0.23913	0	SLC30A10	NA
1:219960001-220000000	WSiberia	EITHER	5	0.294118	0	SLC30A10	NA
1:220040001-220080000	West_Asia_Armenia	EITHER	2	0.3125	0	SLC30A10	NA
1:220040001-220080000	Volga.Ural	SPECIFIC	1	0.217391	0	SLC30A10	NA
1:220040001-220080000	West_Asia_Armenia	SPECIFIC	1	0.296875	0	SLC30A10	NA
1:220080001-220120000	Volga.Ural	SPECIFIC	1	0.217391	0	SLC30A10	NA
1:220080001-220120000	West_Asia_Armenia	EITHER	3	0.296875	0	SLC30A10	NA
1:220080001-220120000	West_Asia_Armenia	SPECIFIC	3	0.296875	0	SLC30A10	NA
1:220120001-220160000	West_Asia_Armenia	SPECIFIC	1	0.234375	0	SLC30A10,EPRS	NA
1:220160001-220200000	West_Asia_Armenia	SPECIFIC	10	0.234375	0	EPRS	NA
1:220160001-220200000	West_Asia_Armenia	EITHER	10	0.234375	0	EPRS	NA
1:220200001-220240000	West_Asia_Armenia	SPECIFIC	2	0.21875	0	EPRS,BPNT1	NA
1:220240001-220280000	SouthAsia	SPECIFIC	3	0.25	0	BPNT1,IARS2	NA
1:220240001-220280000	SouthAsia	EITHER	3	0.25	0	BPNT1,IARS2	NA
1:220280001-220320000	SouthAsia	EITHER	9	0.25	0	IARS2	NA
1:220280001-220320000	SouthAsia	SPECIFIC	9	0.25	0	IARS2	NA
1:220320001-220360000	SouthAsia	EITHER	2	0.25	0	IARS2,RAB3GAP2	NA
1:220320001-220360000	SouthAsia	SPECIFIC	2	0.25	0	IARS2,RAB3GAP2	NA
1:220400001-220440000	SouthAsia	SPECIFIC	5	0.208333	0	RAB3GAP2	NA
1:220440001-220480000	SouthAsia	SPECIFIC	2	0.208333	0	RAB3GAP2	NA
1:222160001-222200000	IslandSEA	SPECIFIC	6	0.288889	0	NA	NA
1:222200001-222240000	IslandSEA	SPECIFIC	5	0.3	0	NA	NA
1:222280001-222320000	CSiberia	SPECIFIC	4	0.354839	0	NA	NA
1:222320001-222360000	CSiberia	SPECIFIC	5	0.354839	0	NA	NA
1:222320001-222360000	CSiberia	EITHER	5	0.354839	0	NA	NA
1:222400001-222440000	E.SEAmainland	EITHER	3	0.305556	0	NA	NA
1:222440001-222480000	E.SEAmainland	SPECIFIC	3	0.277778	0	NA	NA
1:222480001-222520000	E.SEAmainland	EITHER	3	0.305556	0	NA	NA
1:222480001-222520000	E.SEAmainland	SPECIFIC	3	0.305556	0	NA	NA
1:222520001-222560000	E.SEAmainland	EITHER	3	0.305556	0	NA	NA
1:222520001-222560000	E.SEAmainland	SPECIFIC	3	0.305556	0	NA	NA
1:222960001-223000000	SouthAsia	SPECIFIC	4	0.208333	0	DISP1	NA
1:222960001-223000000	WSiberia	SPECIFIC	15	0.323529	0	DISP1	NA
1:222960001-223000000	E.NEurope	SPECIFIC	15	0.240385	0	DISP1	NA
1:222960001-223000000	CSiberia	SPECIFIC	15	0.33871	0	DISP1	NA
1:222960001-223000000	WSiberia	EITHER	17	0.323529	0	DISP1	NA
1:223000001-223040000	E.NEurope	SPECIFIC	13	0.240385	0	DISP1	NA
1:223040001-223080000	E.NEurope	SPECIFIC	2	0.240385	0	DISP1	NA
1:223080001-223120000	E.NEurope	SPECIFIC	9	0.240385	0	DISP1	NA
1:223440001-223480000	SouthAsia	SPECIFIC	1	0.270833	0	SUSD4	NA
1:223440001-223480000	E.NEurope	SPECIFIC	1	0.269231	0	SUSD4	NA
1:223440001-223480000	S.WEurope	SPECIFIC	1	0.25	0	SUSD4	NA
1:223440001-223480000	IslandSEA	SPECIFIC	1	0.322222	0	SUSD4	NA
1:223440001-223480000	Volga.Ural	SPECIFIC	1	0.217391	0	SUSD4	NA
1:223440001-223480000	West_Asia_Armenia	SPECIFIC	1	0.265625	0	SUSD4	NA
1:223440001-223480000	E.SEAmainland	SPECIFIC	1	0.222222	0	SUSD4	NA
1:22360001-22400000	West_Asia_Armenia	EITHER	5	0.25	0	CDC42	NA
1:223840001-223880000	SouthAsia	SPECIFIC	1	0.208333	0	CAPN8	NA
1:22400001-22440000	West_Asia_Armenia	SPECIFIC	6	0.25	0	CDC42	NA
1:22400001-22440000	West_Asia_Armenia	EITHER	6	0.25	0	CDC42	NA
1:22440001-22480000	West_Asia_Armenia	EITHER	8	0.25	0	WNT4	NA
1:22440001-22480000	West_Asia_Armenia	SPECIFIC	8	0.25	0	WNT4	NA
1:224840001-224880000	IslandSEA	SPECIFIC	9	0.2	0	CNIH3	NA
1:224840001-224880000	SSiberia.Mongolia	SPECIFIC	1	0.205882	0	CNIH3	NA
1:224840001-224880000	NESiberia	SPECIFIC	9	0.22	0	CNIH3	NA
1:22520001-22560000	S.WEurope	SPECIFIC	5	0.25	0	NA	NA
1:22560001-22600000	S.WEurope	SPECIFIC	8	0.285714	0	NA	NA
1:22560001-22600000	S.WEurope	EITHER	8	0.285714	0	NA	NA
1:225840001-225880000	S.WEurope	SPECIFIC	2	0.25	0	ENAH	NA
1:225920001-225960000	SSiberia.Mongolia	EITHER	11	0.308824	0	NA	NA
1:225920001-225960000	SSiberia.Mongolia	SPECIFIC	11	0.308824	0	NA	NA
1:225920001-225960000	S.WEurope	SPECIFIC	11	0.25	0	NA	NA
1:226000001-226040000	SSiberia.Mongolia	SPECIFIC	2	0.264706	0	EPHX1,TMEM63A	NA
1:226000001-226040000	CSiberia	SPECIFIC	5	0.33871	0	EPHX1,TMEM63A	NA
1:229040001-229080000	WSiberia	SPECIFIC	1	0.205882	1	NA	NA
1:230760001-230800000	SouthAsia	SPECIFIC	1	0.208333	0	COG2	NA
1:230760001-230800000	NESiberia	SPECIFIC	1	0.28	0	COG2	NA
1:230760001-230800000	E.SEAmainland	SPECIFIC	1	0.222222	0	COG2	NA
1:230760001-230800000	S.WEurope	SPECIFIC	1	0.25	0	COG2	NA
1:230760001-230800000	Volga.Ural	SPECIFIC	1	0.217391	0	COG2	NA
1:230760001-230800000	E.NEurope	SPECIFIC	1	0.278846	0	COG2	NA
1:230760001-230800000	WSiberia	SPECIFIC	1	0.205882	0	COG2	NA
1:232120001-232160000	E.SEAmainland	SPECIFIC	1	0.222222	0	DISC1	NA
1:232120001-232160000	SSiberia.Mongolia	SPECIFIC	1	0.25	0	DISC1	NA
1:232120001-232160000	CSiberia	SPECIFIC	1	0.209677	0	DISC1	NA
1:232120001-232160000	IslandSEA	SPECIFIC	1	0.233333	0	DISC1	NA
1:232320001-232360000	E.SEAmainland	EITHER	4	0.444444	0	NA	NA
1:232320001-232360000	E.SEAmainland	SPECIFIC	2	0.444444	0	NA	NA
1:232480001-232520000	WSiberia	SPECIFIC	3	0.411765	0	NA	Racimo et al. 2016,Sankararaman et al. 2014,Sankararaman et al. 2016
1:232480001-232520000	IslandSEA	SPECIFIC	3	0.433333	0	NA	Racimo et al. 2016,Sankararaman et al. 2014,Sankararaman et al. 2016
1:232480001-232520000	E.SEAmainland	EITHER	3	0.361111	0	NA	Racimo et al. 2016,Sankararaman et al. 2014,Sankararaman et al. 2016
1:232480001-232520000	SSiberia.Mongolia	EITHER	3	0.397059	0	NA	Racimo et al. 2016,Sankararaman et al. 2014,Sankararaman et al. 2016
1:232480001-232520000	Volga.Ural	SPECIFIC	2	0.217391	0	NA	Racimo et al. 2016,Sankararaman et al. 2014,Sankararaman et al. 2016
1:232480001-232520000	E.SEAmainland	SPECIFIC	3	0.361111	0	NA	Racimo et al. 2016,Sankararaman et al. 2014,Sankararaman et al. 2016
1:232480001-232520000	SSiberia.Mongolia	SPECIFIC	3	0.397059	0	NA	Racimo et al. 2016,Sankararaman et al. 2014,Sankararaman et al. 2016
1:232520001-232560000	E.SEAmainland	EITHER	21	0.5	0	SIPA1L2	Racimo et al. 2016,Sankararaman et al. 2014,Sankararaman et al. 2016
1:232520001-232560000	CSiberia	SPECIFIC	18	0.516129	0	SIPA1L2	Racimo et al. 2016,Sankararaman et al. 2014,Sankararaman et al. 2016
1:232520001-232560000	Volga.Ural	SPECIFIC	11	0.217391	0	SIPA1L2	Racimo et al. 2016,Sankararaman et al. 2014,Sankararaman et al. 2016
1:232520001-232560000	SSiberia.Mongolia	SPECIFIC	18	0.367647	0	SIPA1L2	Racimo et al. 2016,Sankararaman et al. 2014,Sankararaman et al. 2016
1:232520001-232560000	WSiberia	SPECIFIC	18	0.382353	0	SIPA1L2	Racimo et al. 2016,Sankararaman et al. 2014,Sankararaman et al. 2016
1:232520001-232560000	E.SEAmainland	SPECIFIC	18	0.5	0	SIPA1L2	Racimo et al. 2016,Sankararaman et al. 2014,Sankararaman et al. 2016
1:232520001-232560000	SSiberia.Mongolia	EITHER	21	0.367647	0	SIPA1L2	Racimo et al. 2016,Sankararaman et al. 2014,Sankararaman et al. 2016
1:232520001-232560000	CSiberia	EITHER	21	0.516129	0	SIPA1L2	Racimo et al. 2016,Sankararaman et al. 2014,Sankararaman et al. 2016
1:232520001-232560000	IslandSEA	EITHER	21	0.5	0	SIPA1L2	Racimo et al. 2016,Sankararaman et al. 2014,Sankararaman et al. 2016
1:232520001-232560000	NESiberia	EITHER	21	0.52	0	SIPA1L2	Racimo et al. 2016,Sankararaman et al. 2014,Sankararaman et al. 2016
1:232520001-232560000	NESiberia	SPECIFIC	18	0.52	0	SIPA1L2	Racimo et al. 2016,Sankararaman et al. 2014,Sankararaman et al. 2016
1:232520001-232560000	WSiberia	EITHER	21	0.382353	0	SIPA1L2	Racimo et al. 2016,Sankararaman et al. 2014,Sankararaman et al. 2016
1:232520001-232560000	IslandSEA	SPECIFIC	18	0.5	0	SIPA1L2	Racimo et al. 2016,Sankararaman et al. 2014,Sankararaman et al. 2016
1:232560001-232600000	SSiberia.Mongolia	EITHER	8	0.308824	0	SIPA1L2	Racimo et al. 2016,Sankararaman et al. 2014,Sankararaman et al. 2016
1:232560001-232600000	SSiberia.Mongolia	SPECIFIC	8	0.308824	0	SIPA1L2	Racimo et al. 2016,Sankararaman et al. 2014,Sankararaman et al. 2016
1:232560001-232600000	E.SEAmainland	EITHER	8	0.444444	0	SIPA1L2	Racimo et al. 2016,Sankararaman et al. 2014,Sankararaman et al. 2016
1:232560001-232600000	IslandSEA	SPECIFIC	8	0.311111	0	SIPA1L2	Racimo et al. 2016,Sankararaman et al. 2014,Sankararaman et al. 2016
1:232560001-232600000	IslandSEA	EITHER	8	0.311111	0	SIPA1L2	Racimo et al. 2016,Sankararaman et al. 2014,Sankararaman et al. 2016
1:232560001-232600000	E.SEAmainland	SPECIFIC	8	0.444444	0	SIPA1L2	Racimo et al. 2016,Sankararaman et al. 2014,Sankararaman et al. 2016
1:232600001-232640000	NESiberia	EITHER	8	0.54	0	SIPA1L2	Racimo et al. 2016,Vernot and Akey 2014,Sankararaman et al. 2014,Sankararaman et al. 2016
1:232600001-232640000	CSiberia	EITHER	8	0.419355	0	SIPA1L2	Racimo et al. 2016,Vernot and Akey 2014,Sankararaman et al. 2014,Sankararaman et al. 2016
1:232600001-232640000	WSiberia	EITHER	8	0.352941	0	SIPA1L2	Racimo et al. 2016,Vernot and Akey 2014,Sankararaman et al. 2014,Sankararaman et al. 2016
1:232600001-232640000	IslandSEA	SPECIFIC	8	0.522222	0	SIPA1L2	Racimo et al. 2016,Vernot and Akey 2014,Sankararaman et al. 2014,Sankararaman et al. 2016
1:232600001-232640000	IslandSEA	EITHER	8	0.522222	0	SIPA1L2	Racimo et al. 2016,Vernot and Akey 2014,Sankararaman et al. 2014,Sankararaman et al. 2016
1:232600001-232640000	E.SEAmainland	EITHER	8	0.555556	0	SIPA1L2	Racimo et al. 2016,Vernot and Akey 2014,Sankararaman et al. 2014,Sankararaman et al. 2016
1:232600001-232640000	NESiberia	SPECIFIC	8	0.54	0	SIPA1L2	Racimo et al. 2016,Vernot and Akey 2014,Sankararaman et al. 2014,Sankararaman et al. 2016
1:232600001-232640000	SSiberia.Mongolia	SPECIFIC	8	0.426471	0	SIPA1L2	Racimo et al. 2016,Vernot and Akey 2014,Sankararaman et al. 2014,Sankararaman et al. 2016
1:232600001-232640000	CSiberia	SPECIFIC	8	0.419355	0	SIPA1L2	Racimo et al. 2016,Vernot and Akey 2014,Sankararaman et al. 2014,Sankararaman et al. 2016
1:232600001-232640000	WSiberia	SPECIFIC	8	0.352941	0	SIPA1L2	Racimo et al. 2016,Vernot and Akey 2014,Sankararaman et al. 2014,Sankararaman et al. 2016
1:232600001-232640000	SSiberia.Mongolia	EITHER	8	0.426471	0	SIPA1L2	Racimo et al. 2016,Vernot and Akey 2014,Sankararaman et al. 2014,Sankararaman et al. 2016
1:232600001-232640000	E.SEAmainland	SPECIFIC	8	0.555556	0	SIPA1L2	Racimo et al. 2016,Vernot and Akey 2014,Sankararaman et al. 2014,Sankararaman et al. 2016
1:232640001-232680000	SSiberia.Mongolia	SPECIFIC	3	0.441176	0	SIPA1L2	Vernot and Akey 2014,Racimo et al. 2016,Sankararaman et al. 2014,Sankararaman et al. 2016
1:232640001-232680000	E.SEAmainland	SPECIFIC	3	0.555556	0	SIPA1L2	Vernot and Akey 2014,Racimo et al. 2016,Sankararaman et al. 2014,Sankararaman et al. 2016
1:232640001-232680000	E.SEAmainland	EITHER	3	0.555556	0	SIPA1L2	Vernot and Akey 2014,Racimo et al. 2016,Sankararaman et al. 2014,Sankararaman et al. 2016
1:232640001-232680000	SouthAsia	EITHER	3	0.229167	0	SIPA1L2	Vernot and Akey 2014,Racimo et al. 2016,Sankararaman et al. 2014,Sankararaman et al. 2016
1:232640001-232680000	IslandSEA	SPECIFIC	3	0.377778	0	SIPA1L2	Vernot and Akey 2014,Racimo et al. 2016,Sankararaman et al. 2014,Sankararaman et al. 2016
1:232640001-232680000	SSiberia.Mongolia	EITHER	3	0.441176	0	SIPA1L2	Vernot and Akey 2014,Racimo et al. 2016,Sankararaman et al. 2014,Sankararaman et al. 2016
1:232640001-232680000	WSiberia	SPECIFIC	3	0.411765	0	SIPA1L2	Vernot and Akey 2014,Racimo et al. 2016,Sankararaman et al. 2014,Sankararaman et al. 2016
1:232640001-232680000	SouthAsia	SPECIFIC	3	0.229167	0	SIPA1L2	Vernot and Akey 2014,Racimo et al. 2016,Sankararaman et al. 2014,Sankararaman et al. 2016
1:232680001-232720000	E.SEAmainland	EITHER	4	0.444444	0	SIPA1L2	Racimo et al. 2016,Sankararaman et al. 2014,Sankararaman et al. 2016
1:232680001-232720000	WSiberia	EITHER	4	0.294118	0	SIPA1L2	Racimo et al. 2016,Sankararaman et al. 2014,Sankararaman et al. 2016
1:232680001-232720000	SSiberia.Mongolia	EITHER	4	0.338235	0	SIPA1L2	Racimo et al. 2016,Sankararaman et al. 2014,Sankararaman et al. 2016
1:232680001-232720000	IslandSEA	EITHER	4	0.411111	0	SIPA1L2	Racimo et al. 2016,Sankararaman et al. 2014,Sankararaman et al. 2016
1:232680001-232720000	NESiberia	SPECIFIC	1	0.24	0	SIPA1L2	Racimo et al. 2016,Sankararaman et al. 2014,Sankararaman et al. 2016
1:232720001-232760000	IslandSEA	EITHER	6	0.377778	0	NA	Racimo et al. 2016
1:232720001-232760000	E.SEAmainland	EITHER	7	0.527778	0	NA	Racimo et al. 2016
1:232720001-232760000	IslandSEA	SPECIFIC	3	0.377778	0	NA	Racimo et al. 2016
1:232720001-232760000	CSiberia	EITHER	7	0.419355	0	NA	Racimo et al. 2016
1:232720001-232760000	E.SEAmainland	SPECIFIC	3	0.527778	0	NA	Racimo et al. 2016
1:232720001-232760000	SSiberia.Mongolia	EITHER	6	0.323529	0	NA	Racimo et al. 2016
1:232720001-232760000	SSiberia.Mongolia	SPECIFIC	3	0.323529	0	NA	Racimo et al. 2016
1:232720001-232760000	WSiberia	EITHER	7	0.411765	0	NA	Racimo et al. 2016
1:232720001-232760000	WSiberia	SPECIFIC	3	0.411765	0	NA	Racimo et al. 2016
1:233920001-233960000	SouthAsia	EITHER	1	0.416667	0	NA	Racimo et al. 2016
1:234320001-234360000	SSiberia.Mongolia	SPECIFIC	1	0.632353	3	SLC35F3	NA
1:234320001-234360000	E.SEAmainland	SPECIFIC	1	0.777778	3	SLC35F3	NA
1:234320001-234360000	IslandSEA	SPECIFIC	1	0.766667	3	SLC35F3	NA
1:234320001-234360000	CSiberia	SPECIFIC	1	0.66129	3	SLC35F3	NA
1:234320001-234360000	WSiberia	SPECIFIC	1	0.264706	3	SLC35F3	NA
1:234320001-234360000	NESiberia	SPECIFIC	1	0.62	3	SLC35F3	NA
1:234320001-234360000	SouthAsia	SPECIFIC	1	0.395833	3	SLC35F3	NA
1:234400001-234440000	NESiberia	SPECIFIC	4	0.38	0	SLC35F3	NA
1:234440001-234480000	S.WEurope	SPECIFIC	1	0.357143	0	SLC35F3	NA
1:234440001-234480000	CSiberia	SPECIFIC	1	0.306452	0	SLC35F3	NA
1:234440001-234480000	SouthAsia	SPECIFIC	1	0.270833	0	SLC35F3	NA
1:234440001-234480000	West_Asia_Armenia	SPECIFIC	1	0.375	0	SLC35F3	NA
1:234440001-234480000	WSiberia	SPECIFIC	1	0.235294	0	SLC35F3	NA
1:234440001-234480000	NESiberia	SPECIFIC	1	0.36	0	SLC35F3	NA
1:234440001-234480000	E.NEurope	SPECIFIC	1	0.278846	0	SLC35F3	NA
1:234440001-234480000	Volga.Ural	SPECIFIC	1	0.413043	0	SLC35F3	NA
1:234760001-234800000	S.WEurope	SPECIFIC	2	0.25	0	NA	NA
1:235720001-235760000	SouthAsia	EITHER	1	0.395833	0	GNG4	NA
1:236600001-236640000	WSiberia	SPECIFIC	1	0.235294	0	EDARADD	NA
1:236600001-236640000	NESiberia	SPECIFIC	1	0.2	0	EDARADD	NA
1:242160001-242200000	IslandSEA	SPECIFIC	1	0.233333	0	MAP1LC3C	NA
1:242160001-242200000	WSiberia	SPECIFIC	1	0.264706	0	MAP1LC3C	NA
1:242160001-242200000	NESiberia	SPECIFIC	1	0.56	0	MAP1LC3C	NA
1:242240001-242280000	West_Asia_Armenia	SPECIFIC	1	0.21875	0	PLD5	NA
1:242280001-242320000	West_Asia_Armenia	EITHER	4	0.296875	0	PLD5	NA
1:242280001-242320000	West_Asia_Armenia	SPECIFIC	4	0.296875	0	PLD5	NA
1:2760001-2800000	NESiberia	SPECIFIC	5	0.36	0	NA	NA
1:2760001-2800000	NESiberia	EITHER	5	0.36	0	NA	NA
1:2800001-2840000	NESiberia	EITHER	8	0.36	0	NA	NA
1:2800001-2840000	NESiberia	SPECIFIC	7	0.36	0	NA	NA
1:2880001-2920000	NESiberia	SPECIFIC	4	0.36	0	NA	NA
1:2880001-2920000	NESiberia	EITHER	7	0.4	0	NA	NA
1:2920001-2960000	NESiberia	EITHER	8	0.38	0	ACTRT2	NA
1:2920001-2960000	SSiberia.Mongolia	EITHER	8	0.308824	0	ACTRT2	NA
1:2920001-2960000	SSiberia.Mongolia	SPECIFIC	2	0.308824	0	ACTRT2	NA
1:2960001-3000000	E.NEurope	SPECIFIC	1	0.259615	0	PRDM16	NA
1:2960001-3000000	Volga.Ural	SPECIFIC	2	0.23913	0	PRDM16	NA
1:2960001-3000000	SSiberia.Mongolia	SPECIFIC	2	0.308824	0	PRDM16	NA
1:2960001-3000000	Volga.Ural	EITHER	3	0.23913	0	PRDM16	NA
1:2960001-3000000	WSiberia	SPECIFIC	1	0.205882	0	PRDM16	NA
1:3040001-3080000	Volga.Ural	SPECIFIC	3	0.217391	0	PRDM16	NA
1:3040001-3080000	E.SEAmainland	SPECIFIC	3	0.277778	0	PRDM16	NA
1:30640001-30680000	WSiberia	SPECIFIC	1	0.235294	0	NA	NA
1:30640001-30680000	IslandSEA	SPECIFIC	1	0.211111	0	NA	NA
1:30640001-30680000	CSiberia	SPECIFIC	1	0.435484	0	NA	NA
1:30640001-30680000	NESiberia	SPECIFIC	1	0.4	0	NA	NA
1:30680001-30720000	E.SEAmainland	SPECIFIC	1	0.222222	0	NA	Racimo et al. 2016
1:30680001-30720000	IslandSEA	SPECIFIC	1	0.311111	0	NA	Racimo et al. 2016
1:30680001-30720000	NESiberia	SPECIFIC	1	0.3	0	NA	Racimo et al. 2016
1:30680001-30720000	E.SEAmainland	EITHER	3	0.388889	0	NA	Racimo et al. 2016
1:30680001-30720000	SSiberia.Mongolia	EITHER	3	0.352941	0	NA	Racimo et al. 2016
1:30680001-30720000	CSiberia	SPECIFIC	1	0.467742	0	NA	Racimo et al. 2016
1:30680001-30720000	WSiberia	SPECIFIC	1	0.235294	0	NA	Racimo et al. 2016
1:30680001-30720000	SSiberia.Mongolia	SPECIFIC	1	0.338235	0	NA	Racimo et al. 2016
1:30720001-30760000	NESiberia	SPECIFIC	4	0.2	0	NA	NA
1:30720001-30760000	WSiberia	SPECIFIC	3	0.264706	0	NA	NA
1:30720001-30760000	IslandSEA	SPECIFIC	3	0.322222	0	NA	NA
1:30720001-30760000	SSiberia.Mongolia	SPECIFIC	3	0.367647	0	NA	NA
1:30720001-30760000	CSiberia	SPECIFIC	3	0.370968	0	NA	NA
1:30720001-30760000	E.SEAmainland	SPECIFIC	3	0.361111	0	NA	NA
1:30760001-30800000	NESiberia	SPECIFIC	2	0.26	0	NA	NA
1:30880001-30920000	NESiberia	SPECIFIC	1	0.24	0	NA	NA
1:31000001-31040000	CSiberia	SPECIFIC	1	0.387097	0	NA	NA
1:31000001-31040000	WSiberia	SPECIFIC	1	0.205882	0	NA	NA
1:31040001-31080000	NESiberia	SPECIFIC	6	0.4	0	NA	NA
1:31040001-31080000	SSiberia.Mongolia	SPECIFIC	2	0.205882	0	NA	NA
1:31040001-31080000	CSiberia	SPECIFIC	6	0.435484	0	NA	NA
1:31040001-31080000	WSiberia	SPECIFIC	6	0.264706	0	NA	NA
1:31080001-31120000	CSiberia	SPECIFIC	5	0.403226	0	NA	NA
1:31080001-31120000	NESiberia	SPECIFIC	5	0.42	0	NA	NA
1:31080001-31120000	WSiberia	SPECIFIC	5	0.264706	0	NA	NA
1:31120001-31160000	E.SEAmainland	SPECIFIC	1	0.0833333	0	NA	NA
1:31120001-31160000	CSiberia	SPECIFIC	3	0.274194	0	NA	NA
1:31120001-31160000	SSiberia.Mongolia	SPECIFIC	1	0.161765	0	NA	NA
1:31120001-31160000	IslandSEA	SPECIFIC	1	0.0888889	0	NA	NA
1:31120001-31160000	NESiberia	SPECIFIC	3	0.32	0	NA	NA
1:3120001-3160000	SSiberia.Mongolia	SPECIFIC	3	0.352941	0	PRDM16	Racimo et al. 2016
1:3120001-3160000	SouthAsia	SPECIFIC	1	0.208333	0	PRDM16	Racimo et al. 2016
1:3120001-3160000	E.SEAmainland	SPECIFIC	3	0.333333	0	PRDM16	Racimo et al. 2016
1:3120001-3160000	SSiberia.Mongolia	EITHER	3	0.352941	0	PRDM16	Racimo et al. 2016
1:3120001-3160000	E.SEAmainland	EITHER	3	0.333333	0	PRDM16	Racimo et al. 2016
1:31320001-31360000	SSiberia.Mongolia	SPECIFIC	1	0.220588	0	SDC3	NA
1:3160001-3200000	E.SEAmainland	SPECIFIC	3	0.305556	0	PRDM16	NA
1:3160001-3200000	E.SEAmainland	EITHER	4	0.305556	0	PRDM16	NA
1:3200001-3240000	IslandSEA	EITHER	4	0.377778	0	PRDM16	NA
1:33160001-33200000	IslandSEA	SPECIFIC	5	0.3	0	SYNC	NA
1:33200001-33240000	E.SEAmainland	EITHER	4	0.305556	0	KIAA1522	NA
1:33200001-33240000	West_Asia_Armenia	SPECIFIC	2	0.375	0	KIAA1522	NA
1:33200001-33240000	E.SEAmainland	SPECIFIC	2	0.305556	0	KIAA1522	NA
1:33200001-33240000	WSiberia	EITHER	4	0.382353	0	KIAA1522	NA
1:33200001-33240000	West_Asia_Armenia	EITHER	4	0.375	0	KIAA1522	NA
1:33240001-33280000	West_Asia_Armenia	EITHER	5	0.359375	0	KIAA1522,YARS	NA
1:33240001-33280000	NESiberia	EITHER	5	0.42	0	KIAA1522,YARS	NA
1:33240001-33280000	E.SEAmainland	SPECIFIC	2	0.277778	0	KIAA1522,YARS	NA
1:33240001-33280000	West_Asia_Armenia	SPECIFIC	2	0.359375	0	KIAA1522,YARS	NA
1:33240001-33280000	WSiberia	EITHER	5	0.382353	0	KIAA1522,YARS	NA
1:33280001-33320000	E.SEAmainland	SPECIFIC	4	0.277778	0	YARS,S100PBP	NA
1:33280001-33320000	NESiberia	SPECIFIC	4	0.42	0	YARS,S100PBP	NA
1:33280001-33320000	WSiberia	EITHER	4	0.382353	0	YARS,S100PBP	NA
1:33280001-33320000	West_Asia_Armenia	EITHER	4	0.375	0	YARS,S100PBP	NA
1:33280001-33320000	West_Asia_Armenia	SPECIFIC	4	0.375	0	YARS,S100PBP	NA
1:33280001-33320000	WSiberia	SPECIFIC	4	0.382353	0	YARS,S100PBP	NA
1:33320001-33360000	E.NEurope	EITHER	9	0.278846	0	S100PBP,FNDC5,HPCA	NA
1:33320001-33360000	E.SEAmainland	EITHER	9	0.305556	0	S100PBP,FNDC5,HPCA	NA
1:33320001-33360000	West_Asia_Armenia	SPECIFIC	6	0.453125	0	S100PBP,FNDC5,HPCA	NA
1:33320001-33360000	West_Asia_Armenia	EITHER	9	0.453125	0	S100PBP,FNDC5,HPCA	NA
1:33320001-33360000	E.NEurope	SPECIFIC	6	0.278846	0	S100PBP,FNDC5,HPCA	NA
1:33320001-33360000	CSiberia	EITHER	9	0.354839	0	S100PBP,FNDC5,HPCA	NA
1:33320001-33360000	NESiberia	SPECIFIC	6	0.44	0	S100PBP,FNDC5,HPCA	NA
1:33320001-33360000	WSiberia	EITHER	9	0.411765	0	S100PBP,FNDC5,HPCA	NA
1:33320001-33360000	WSiberia	SPECIFIC	6	0.411765	0	S100PBP,FNDC5,HPCA	NA
1:33320001-33360000	E.SEAmainland	SPECIFIC	6	0.305556	0	S100PBP,FNDC5,HPCA	NA
1:33320001-33360000	NESiberia	EITHER	9	0.44	0	S100PBP,FNDC5,HPCA	NA
1:33320001-33360000	CSiberia	SPECIFIC	6	0.354839	0	S100PBP,FNDC5,HPCA	NA
1:33440001-33480000	West_Asia_Armenia	SPECIFIC	1	0.375	0	AK2	NA
1:33440001-33480000	Volga.Ural	SPECIFIC	1	0.23913	0	AK2	NA
1:3360001-3400000	E.SEAmainland	EITHER	15	0.361111	0	ARHGEF16	NA
1:3360001-3400000	E.SEAmainland	SPECIFIC	11	0.361111	0	ARHGEF16	NA
1:3360001-3400000	IslandSEA	SPECIFIC	11	0.3	0	ARHGEF16	NA
1:33720001-33760000	WSiberia	SPECIFIC	3	0.323529	0	ZNF362	NA
1:33720001-33760000	S.WEurope	SPECIFIC	3	0.25	0	ZNF362	NA
1:33720001-33760000	SouthAsia	EITHER	3	0.25	0	ZNF362	NA
1:33720001-33760000	SouthAsia	SPECIFIC	3	0.25	0	ZNF362	NA
1:34000001-34040000	SouthAsia	SPECIFIC	2	0.25	0	CSMD2	NA
1:34000001-34040000	SouthAsia	EITHER	2	0.25	0	CSMD2	NA
1:3400001-3440000	SouthAsia	SPECIFIC	6	0.208333	0	MEGF6	NA
1:34040001-34080000	E.NEurope	SPECIFIC	2	0.307692	0	CSMD2	NA
1:34040001-34080000	Volga.Ural	SPECIFIC	1	0.23913	0	CSMD2	NA
1:34040001-34080000	SSiberia.Mongolia	SPECIFIC	2	0.264706	0	CSMD2	NA
1:34240001-34280000	E.NEurope	EITHER	5	0.365385	0	CSMD2	NA
1:34240001-34280000	Volga.Ural	SPECIFIC	2	0.217391	0	CSMD2	NA
1:34240001-34280000	E.NEurope	SPECIFIC	4	0.365385	0	CSMD2	NA
1:34280001-34320000	Volga.Ural	SPECIFIC	2	0.217391	0	CSMD2	NA
1:34280001-34320000	E.NEurope	SPECIFIC	2	0.365385	0	CSMD2	NA
1:34320001-34360000	E.NEurope	SPECIFIC	2	0.269231	0	CSMD2,HMGB4	NA
1:34360001-34400000	E.NEurope	SPECIFIC	2	0.269231	0	CSMD2	NA
1:3440001-3480000	S.WEurope	SPECIFIC	1	0.25	0	MEGF6	NA
1:3440001-3480000	West_Asia_Armenia	SPECIFIC	1	0.21875	0	MEGF6	NA
1:3520001-3560000	NESiberia	EITHER	11	0.38	0	MEGF6,TPRG1L,WRAP73	NA
1:3520001-3560000	IslandSEA	SPECIFIC	6	0.344444	0	MEGF6,TPRG1L,WRAP73	NA
1:3520001-3560000	E.SEAmainland	SPECIFIC	7	0.277778	0	MEGF6,TPRG1L,WRAP73	NA
1:3520001-3560000	IslandSEA	EITHER	6	0.344444	0	MEGF6,TPRG1L,WRAP73	NA
1:3520001-3560000	NESiberia	SPECIFIC	11	0.38	0	MEGF6,TPRG1L,WRAP73	NA
1:3560001-3600000	E.SEAmainland	SPECIFIC	8	0.305556	0	WRAP73,TP73	NA
1:3560001-3600000	IslandSEA	EITHER	10	0.333333	0	WRAP73,TP73	NA
1:3560001-3600000	IslandSEA	SPECIFIC	8	0.344444	0	WRAP73,TP73	NA
1:3560001-3600000	SouthAsia	SPECIFIC	5	0.270833	0	WRAP73,TP73	NA
1:3600001-3640000	SSiberia.Mongolia	SPECIFIC	2	0.294118	0	TP73	NA
1:3640001-3680000	IslandSEA	SPECIFIC	7	0.311111	0	TP73,CCDC27	NA
1:3640001-3680000	IslandSEA	EITHER	7	0.311111	0	TP73,CCDC27	NA
1:3680001-3720000	NESiberia	SPECIFIC	1	0.24	0	CCDC27,SMIM1,LRRC47	NA
1:36880001-36920000	E.SEAmainland	EITHER	3	0.361111	0	OSCP1	NA
1:36920001-36960000	E.SEAmainland	EITHER	3	0.361111	0	MRPS15,CSF3R	NA
1:36960001-37000000	IslandSEA	SPECIFIC	3	0.366667	0	NA	NA
1:37000001-37040000	SSiberia.Mongolia	EITHER	4	0.426471	0	NA	NA
1:37000001-37040000	NESiberia	EITHER	5	0.62	0	NA	NA
1:37000001-37040000	NESiberia	SPECIFIC	5	0.62	0	NA	NA
1:37000001-37040000	SSiberia.Mongolia	SPECIFIC	4	0.426471	0	NA	NA
1:37000001-37040000	WSiberia	EITHER	4	0.411765	0	NA	NA
1:37000001-37040000	WSiberia	SPECIFIC	4	0.411765	0	NA	NA
1:37040001-37080000	WSiberia	EITHER	10	0.411765	0	NA	NA
1:37040001-37080000	NESiberia	SPECIFIC	10	0.6	0	NA	NA
1:37040001-37080000	SSiberia.Mongolia	EITHER	10	0.352941	0	NA	NA
1:37040001-37080000	NESiberia	EITHER	10	0.6	0	NA	NA
1:37040001-37080000	SSiberia.Mongolia	SPECIFIC	10	0.352941	0	NA	NA
1:37040001-37080000	WSiberia	SPECIFIC	10	0.411765	0	NA	NA
1:3760001-3800000	Volga.Ural	SPECIFIC	1	0.23913	0	CEP104,DFFB	NA
1:38080001-38120000	NESiberia	SPECIFIC	1	0.48	0	RSPO1	NA
1:38080001-38120000	CSiberia	SPECIFIC	1	0.516129	0	RSPO1	NA
1:38080001-38120000	SSiberia.Mongolia	SPECIFIC	1	0.382353	0	RSPO1	NA
1:38080001-38120000	Volga.Ural	SPECIFIC	1	0.217391	0	RSPO1	NA
1:38080001-38120000	SouthAsia	SPECIFIC	1	0.5	0	RSPO1	NA
1:38080001-38120000	WSiberia	SPECIFIC	1	0.5	0	RSPO1	NA
1:38080001-38120000	IslandSEA	SPECIFIC	1	0.422222	0	RSPO1	NA
1:38080001-38120000	E.SEAmainland	SPECIFIC	1	0.277778	0	RSPO1	NA
1:39040001-39080000	Volga.Ural	EITHER	4	0.23913	0	NA	NA
1:39040001-39080000	Volga.Ural	SPECIFIC	4	0.23913	0	NA	NA
1:39320001-39360000	E.NEurope	SPECIFIC	4	0.317308	0	RRAGC,MYCBP,GJA9,RHBDL2	NA
1:39320001-39360000	E.NEurope	EITHER	7	0.317308	0	RRAGC,MYCBP,GJA9,RHBDL2	NA
1:39360001-39400000	E.NEurope	EITHER	3	0.307692	0	RHBDL2	NA
1:39440001-39480000	West_Asia_Armenia	SPECIFIC	1	0.359375	0	AKIRIN1	Sankararaman et al. 2014
1:39440001-39480000	Volga.Ural	EITHER	2	0.23913	0	AKIRIN1	Sankararaman et al. 2014
1:39440001-39480000	West_Asia_Armenia	EITHER	2	0.359375	0	AKIRIN1	Sankararaman et al. 2014
1:39440001-39480000	Volga.Ural	SPECIFIC	1	0.23913	0	AKIRIN1	Sankararaman et al. 2014
1:39520001-39560000	West_Asia_Armenia	SPECIFIC	1	0.359375	0	MACF1	NA
1:39520001-39560000	Volga.Ural	SPECIFIC	1	0.23913	0	MACF1	NA
1:39600001-39640000	E.SEAmainland	SPECIFIC	2	0.305556	0	MACF1	NA
1:39600001-39640000	S.WEurope	SPECIFIC	2	0.321429	0	MACF1	NA
1:39600001-39640000	E.NEurope	SPECIFIC	2	0.230769	0	MACF1	NA
1:39640001-39680000	E.SEAmainland	EITHER	5	0.305556	0	MACF1	NA
1:39640001-39680000	S.WEurope	SPECIFIC	4	0.321429	0	MACF1	NA
1:39640001-39680000	E.SEAmainland	SPECIFIC	4	0.305556	0	MACF1	NA
1:39640001-39680000	E.NEurope	SPECIFIC	4	0.230769	0	MACF1	NA
1:39640001-39680000	S.WEurope	EITHER	5	0.321429	0	MACF1	NA
1:39720001-39760000	S.WEurope	EITHER	5	0.321429	0	MACF1	NA
1:39720001-39760000	S.WEurope	SPECIFIC	3	0.321429	0	MACF1	NA
1:39720001-39760000	E.SEAmainland	EITHER	5	0.305556	0	MACF1	NA
1:39720001-39760000	E.SEAmainland	SPECIFIC	3	0.305556	0	MACF1	NA
1:39720001-39760000	E.NEurope	SPECIFIC	3	0.230769	0	MACF1	NA
1:39800001-39840000	E.NEurope	SPECIFIC	6	0.230769	0	MACF1	NA
1:39800001-39840000	S.WEurope	SPECIFIC	6	0.321429	0	MACF1	NA
1:39800001-39840000	S.WEurope	EITHER	8	0.321429	0	MACF1	NA
1:39800001-39840000	E.SEAmainland	EITHER	8	0.305556	0	MACF1	NA
1:39800001-39840000	E.SEAmainland	SPECIFIC	6	0.305556	0	MACF1	NA
1:39880001-39920000	S.WEurope	EITHER	5	0.321429	0	MACF1,KIAA0754	NA
1:39880001-39920000	S.WEurope	SPECIFIC	2	0.321429	0	MACF1,KIAA0754	NA
1:39880001-39920000	E.SEAmainland	SPECIFIC	2	0.305556	0	MACF1,KIAA0754	NA
1:39880001-39920000	E.SEAmainland	EITHER	5	0.305556	0	MACF1,KIAA0754	NA
1:39880001-39920000	E.NEurope	SPECIFIC	2	0.230769	0	MACF1,KIAA0754	NA
1:39920001-39960000	S.WEurope	SPECIFIC	2	0.392857	0	MACF1,BMP8A	NA
1:39920001-39960000	E.NEurope	SPECIFIC	2	0.288462	0	MACF1,BMP8A	NA
1:39920001-39960000	West_Asia_Armenia	SPECIFIC	1	0.21875	0	MACF1,BMP8A	NA
1:39920001-39960000	E.SEAmainland	SPECIFIC	2	0.277778	0	MACF1,BMP8A	NA
1:39960001-40000000	West_Asia_Armenia	SPECIFIC	1	0.234375	0	BMP8A	NA
1:40000001-40040000	S.WEurope	EITHER	5	0.321429	0	PABPC4	NA
1:40000001-40040000	E.NEurope	EITHER	4	0.25	0	PABPC4	NA
1:40000001-40040000	S.WEurope	SPECIFIC	2	0.321429	0	PABPC4	NA
1:40000001-40040000	E.SEAmainland	SPECIFIC	2	0.277778	0	PABPC4	NA
1:40040001-40080000	E.NEurope	SPECIFIC	3	0.259615	0	PABPC4	NA
1:40040001-40080000	S.WEurope	SPECIFIC	3	0.321429	0	PABPC4	NA
1:40040001-40080000	E.SEAmainland	EITHER	3	0.305556	0	PABPC4	NA
1:40040001-40080000	S.WEurope	EITHER	3	0.321429	0	PABPC4	NA
1:40040001-40080000	E.NEurope	EITHER	3	0.259615	0	PABPC4	NA
1:40040001-40080000	E.SEAmainland	SPECIFIC	3	0.305556	0	PABPC4	NA
1:40080001-40120000	Volga.Ural	SPECIFIC	1	0.26087	0	HEYL	NA
1:40080001-40120000	West_Asia_Armenia	SPECIFIC	1	0.25	0	HEYL	NA
1:40120001-40160000	Volga.Ural	SPECIFIC	2	0.23913	0	NT5C1A,HPCAL4,PPIE	NA
1:40120001-40160000	Volga.Ural	EITHER	3	0.23913	0	NT5C1A,HPCAL4,PPIE	NA
1:4040001-4080000	Volga.Ural	SPECIFIC	1	0.26087	0	NA	NA
1:4040001-4080000	SouthAsia	SPECIFIC	1	0.291667	0	NA	NA
1:4040001-4080000	SouthAsia	EITHER	1	0.291667	0	NA	NA
1:40800001-40840000	West_Asia_Armenia	SPECIFIC	1	0.21875	0	SMAP2	NA
1:4080001-4120000	NESiberia	EITHER	11	0.38	0	NA	NA
1:4080001-4120000	WSiberia	EITHER	11	0.558824	0	NA	NA
1:41280001-41320000	Volga.Ural	SPECIFIC	1	0.217391	0	KCNQ4	NA
1:41480001-41520000	E.NEurope	SPECIFIC	1	0.259615	0	SLFNL1,SCMH1	NA
1:41480001-41520000	Volga.Ural	EITHER	2	0.23913	0	SLFNL1,SCMH1	NA
1:41480001-41520000	S.WEurope	SPECIFIC	1	0.214286	0	SLFNL1,SCMH1	NA
1:41520001-41560000	S.WEurope	SPECIFIC	2	0.214286	0	SCMH1	NA
1:41520001-41560000	E.NEurope	SPECIFIC	2	0.259615	0	SCMH1	NA
1:41560001-41600000	E.NEurope	SPECIFIC	2	0.259615	0	SCMH1	NA
1:41560001-41600000	S.WEurope	SPECIFIC	2	0.214286	0	SCMH1	NA
1:41800001-41840000	NESiberia	SPECIFIC	5	0.52	0	FOXO6	Racimo et al. 2016
1:41800001-41840000	WSiberia	EITHER	5	0.323529	0	FOXO6	Racimo et al. 2016
1:41800001-41840000	CSiberia	EITHER	5	0.5	0	FOXO6	Racimo et al. 2016
1:41800001-41840000	CSiberia	SPECIFIC	5	0.5	0	FOXO6	Racimo et al. 2016
1:41800001-41840000	SSiberia.Mongolia	EITHER	5	0.308824	0	FOXO6	Racimo et al. 2016
1:41800001-41840000	SSiberia.Mongolia	SPECIFIC	5	0.308824	0	FOXO6	Racimo et al. 2016
1:41800001-41840000	WSiberia	SPECIFIC	5	0.323529	0	FOXO6	Racimo et al. 2016
1:41800001-41840000	NESiberia	EITHER	5	0.52	0	FOXO6	Racimo et al. 2016
1:41840001-41880000	SouthAsia	SPECIFIC	1	0.25	0	FOXO6	NA
1:41840001-41880000	SouthAsia	EITHER	1	0.25	0	FOXO6	NA
1:43600001-43640000	IslandSEA	SPECIFIC	1	0.344444	0	FAM183A,EBNA1BP2,WDR65	NA
1:43600001-43640000	E.SEAmainland	SPECIFIC	1	0.277778	0	FAM183A,EBNA1BP2,WDR65	NA
1:43600001-43640000	NESiberia	SPECIFIC	1	0.42	0	FAM183A,EBNA1BP2,WDR65	NA
1:43600001-43640000	SouthAsia	SPECIFIC	1	0.291667	0	FAM183A,EBNA1BP2,WDR65	NA
1:43600001-43640000	SSiberia.Mongolia	SPECIFIC	1	0.294118	0	FAM183A,EBNA1BP2,WDR65	NA
1:44680001-44720000	CSiberia	EITHER	7	0.370968	0	DMAP1,ERI3	NA
1:44680001-44720000	CSiberia	SPECIFIC	7	0.370968	0	DMAP1,ERI3	NA
1:44760001-44800000	CSiberia	SPECIFIC	4	0.370968	0	ERI3	NA
1:45080001-45120000	Volga.Ural	EITHER	3	0.282609	0	RNF220,TMEM53	Racimo et al. 2016
1:45080001-45120000	E.NEurope	EITHER	3	0.375	0	RNF220,TMEM53	Racimo et al. 2016
1:45080001-45120000	SouthAsia	EITHER	3	0.229167	0	RNF220,TMEM53	Racimo et al. 2016
1:45080001-45120000	West_Asia_Armenia	EITHER	3	0.34375	0	RNF220,TMEM53	Racimo et al. 2016
1:4720001-4760000	SouthAsia	EITHER	1	0.25	0	AJAP1	NA
1:4760001-4800000	SouthAsia	EITHER	1	0.229167	0	AJAP1	NA
1:47840001-47880000	CSiberia	SPECIFIC	1	0.209677	0	CMPK1	NA
1:47840001-47880000	SSiberia.Mongolia	SPECIFIC	1	0.264706	0	CMPK1	NA
1:47880001-47920000	CSiberia	SPECIFIC	4	0.209677	0	FOXE3,FOXD2	NA
1:47880001-47920000	SSiberia.Mongolia	SPECIFIC	4	0.264706	0	FOXE3,FOXD2	NA
1:47920001-47960000	CSiberia	SPECIFIC	2	0.209677	0	NA	NA
1:47920001-47960000	SSiberia.Mongolia	SPECIFIC	2	0.264706	0	NA	NA
1:48000001-48040000	IslandSEA	SPECIFIC	2	0.355556	0	NA	NA
1:48040001-48080000	IslandSEA	SPECIFIC	2	0.344444	0	NA	NA
1:48080001-48120000	IslandSEA	SPECIFIC	5	0.233333	0	NA	NA
1:48680001-48720000	IslandSEA	EITHER	4	0.366667	0	SLC5A9	NA
1:53440001-53480000	Volga.Ural	SPECIFIC	2	0.217391	0	SCP2	NA
1:53480001-53520000	Volga.Ural	SPECIFIC	1	0.217391	0	SCP2	NA
1:53520001-53560000	Volga.Ural	SPECIFIC	1	0.217391	0	PODN,SLC1A7	NA
1:54720001-54760000	SouthAsia	SPECIFIC	1	0.208333	0	SSBP3	NA
1:54840001-54880000	E.SEAmainland	SPECIFIC	5	0.305556	0	SSBP3	NA
1:54840001-54880000	E.SEAmainland	EITHER	5	0.305556	0	SSBP3	NA
1:55360001-55400000	SouthAsia	SPECIFIC	1	0.270833	0	NA	NA
1:55360001-55400000	SouthAsia	EITHER	1	0.270833	0	NA	NA
1:55480001-55520000	SouthAsia	SPECIFIC	6	0.25	0	PCSK9	NA
1:55480001-55520000	S.WEurope	SPECIFIC	6	0.25	0	PCSK9	NA
1:55480001-55520000	SouthAsia	EITHER	6	0.25	0	PCSK9	NA
1:55720001-55760000	Volga.Ural	SPECIFIC	1	0.26087	0	NA	NA
1:55760001-55800000	Volga.Ural	SPECIFIC	9	0.304348	0	NA	NA
1:55760001-55800000	Volga.Ural	EITHER	9	0.304348	0	NA	NA
1:56240001-56280000	IslandSEA	SPECIFIC	3	0.366667	0	NA	NA
1:56240001-56280000	E.SEAmainland	SPECIFIC	3	0.333333	0	NA	NA
1:56240001-56280000	IslandSEA	EITHER	4	0.388889	0	NA	NA
1:56240001-56280000	E.SEAmainland	EITHER	4	0.333333	0	NA	NA
1:56280001-56320000	E.SEAmainland	SPECIFIC	2	0.361111	0	NA	NA
1:56280001-56320000	E.SEAmainland	EITHER	3	0.361111	0	NA	NA
1:57000001-57040000	SouthAsia	SPECIFIC	4	0.208333	0	PPAP2B	NA
1:57200001-57240000	SouthAsia	SPECIFIC	2	0.229167	0	C1orf168	Racimo et al. 2016,Sankararaman et al. 2014
1:57200001-57240000	West_Asia_Armenia	EITHER	5	0.40625	0	C1orf168	Racimo et al. 2016,Sankararaman et al. 2014
1:57200001-57240000	S.WEurope	EITHER	5	0.5	0	C1orf168	Racimo et al. 2016,Sankararaman et al. 2014
1:57200001-57240000	E.NEurope	SPECIFIC	2	0.423077	0	C1orf168	Racimo et al. 2016,Sankararaman et al. 2014
1:57200001-57240000	Volga.Ural	EITHER	5	0.347826	0	C1orf168	Racimo et al. 2016,Sankararaman et al. 2014
1:57200001-57240000	S.WEurope	SPECIFIC	2	0.5	0	C1orf168	Racimo et al. 2016,Sankararaman et al. 2014
1:57200001-57240000	SouthAsia	EITHER	4	0.25	0	C1orf168	Racimo et al. 2016,Sankararaman et al. 2014
1:57200001-57240000	E.NEurope	EITHER	5	0.423077	0	C1orf168	Racimo et al. 2016,Sankararaman et al. 2014
1:57200001-57240000	Volga.Ural	SPECIFIC	2	0.347826	0	C1orf168	Racimo et al. 2016,Sankararaman et al. 2014
1:57200001-57240000	West_Asia_Armenia	SPECIFIC	2	0.40625	0	C1orf168	Racimo et al. 2016,Sankararaman et al. 2014
1:57240001-57280000	West_Asia_Armenia	EITHER	8	0.40625	0	C1orf168	Sankararaman et al. 2014,Racimo et al. 2016
1:57240001-57280000	E.NEurope	EITHER	8	0.365385	0	C1orf168	Sankararaman et al. 2014,Racimo et al. 2016
1:57240001-57280000	E.NEurope	SPECIFIC	3	0.298077	0	C1orf168	Sankararaman et al. 2014,Racimo et al. 2016
1:57240001-57280000	West_Asia_Armenia	SPECIFIC	3	0.296875	0	C1orf168	Sankararaman et al. 2014,Racimo et al. 2016
1:57240001-57280000	S.WEurope	EITHER	8	0.357143	0	C1orf168	Sankararaman et al. 2014,Racimo et al. 2016
1:57240001-57280000	Volga.Ural	EITHER	8	0.26087	0	C1orf168	Sankararaman et al. 2014,Racimo et al. 2016
1:57240001-57280000	Volga.Ural	SPECIFIC	3	0.217391	0	C1orf168	Sankararaman et al. 2014,Racimo et al. 2016
1:57240001-57280000	SouthAsia	EITHER	6	0.354167	0	C1orf168	Sankararaman et al. 2014,Racimo et al. 2016
1:57240001-57280000	SouthAsia	SPECIFIC	4	0.354167	0	C1orf168	Sankararaman et al. 2014,Racimo et al. 2016
1:57280001-57320000	S.WEurope	SPECIFIC	3	0.285714	0	C1orf168	Sankararaman et al. 2014
1:57280001-57320000	S.WEurope	EITHER	3	0.285714	0	C1orf168	Sankararaman et al. 2014
1:58840001-58880000	E.NEurope	SPECIFIC	1	0.375	0	DAB1	NA
1:58840001-58880000	Volga.Ural	SPECIFIC	1	0.369565	0	DAB1	NA
1:58840001-58880000	WSiberia	SPECIFIC	1	0.529412	0	DAB1	NA
1:58840001-58880000	E.SEAmainland	SPECIFIC	1	0.277778	0	DAB1	NA
1:58840001-58880000	IslandSEA	SPECIFIC	1	0.355556	0	DAB1	NA
1:58840001-58880000	S.WEurope	SPECIFIC	1	0.428571	0	DAB1	NA
1:58840001-58880000	CSiberia	SPECIFIC	1	0.403226	0	DAB1	NA
1:58840001-58880000	Volga.Ural	SPECIFIC	1	0.26087	0	DAB1	NA
1:58840001-58880000	NESiberia	SPECIFIC	1	0.24	0	DAB1	NA
1:58840001-58880000	SouthAsia	SPECIFIC	1	0.229167	0	DAB1	NA
1:58840001-58880000	West_Asia_Armenia	SPECIFIC	1	0.296875	0	DAB1	NA
1:58840001-58880000	SSiberia.Mongolia	SPECIFIC	1	0.338235	0	DAB1	NA
1:59880001-59920000	WSiberia	SPECIFIC	5	0.323529	0	FGGY	NA
1:59880001-59920000	IslandSEA	SPECIFIC	5	0.322222	0	FGGY	NA
1:59880001-59920000	SouthAsia	SPECIFIC	5	0.520833	0	FGGY	NA
1:59880001-59920000	NESiberia	SPECIFIC	5	0.42	0	FGGY	NA
1:59880001-59920000	West_Asia_Armenia	SPECIFIC	4	0.203125	0	FGGY	NA
1:59880001-59920000	E.SEAmainland	SPECIFIC	5	0.333333	0	FGGY	NA
1:59880001-59920000	S.WEurope	SPECIFIC	4	0.214286	0	FGGY	NA
1:6160001-6200000	E.SEAmainland	SPECIFIC	3	0.277778	0	KCNAB2,CHD5	NA
1:6160001-6200000	Volga.Ural	EITHER	6	0.23913	0	KCNAB2,CHD5	NA
1:6160001-6200000	Volga.Ural	SPECIFIC	3	0.217391	0	KCNAB2,CHD5	NA
1:6160001-6200000	NESiberia	EITHER	6	0.38	0	KCNAB2,CHD5	NA
1:61680001-61720000	CSiberia	SPECIFIC	1	0.241935	0	NFIA	NA
1:61680001-61720000	SouthAsia	SPECIFIC	1	0.25	0	NFIA	NA
1:61680001-61720000	SSiberia.Mongolia	SPECIFIC	1	0.205882	0	NFIA	NA
1:61800001-61840000	West_Asia_Armenia	SPECIFIC	1	0.328125	0	NFIA	NA
1:61800001-61840000	E.NEurope	SPECIFIC	1	0.211538	0	NFIA	NA
1:65920001-65960000	West_Asia_Armenia	EITHER	2	0.484375	0	LEPR	Racimo et al. 2016
1:65920001-65960000	Volga.Ural	EITHER	2	0.326087	0	LEPR	Racimo et al. 2016
1:65920001-65960000	SouthAsia	EITHER	2	0.333333	0	LEPR	Racimo et al. 2016
1:69000001-69040000	WSiberia	SPECIFIC	1	0.205882	0	NA	NA
1:7160001-7200000	Volga.Ural	SPECIFIC	1	0.282609	0	CAMTA1	NA
1:7160001-7200000	SouthAsia	SPECIFIC	1	0.208333	0	CAMTA1	NA
1:79520001-79560000	Volga.Ural	SPECIFIC	1	0.23913	0	NA	NA
1:79520001-79560000	Volga.Ural	EITHER	5	0.23913	0	NA	NA
1:80680001-80720000	CSiberia	SPECIFIC	7	0.33871	0	NA	NA
1:80680001-80720000	E.SEAmainland	SPECIFIC	6	0.277778	0	NA	NA
1:80680001-80720000	SSiberia.Mongolia	EITHER	10	0.294118	0	NA	NA
1:80680001-80720000	SSiberia.Mongolia	SPECIFIC	7	0.294118	0	NA	NA
1:80720001-80760000	CSiberia	SPECIFIC	13	0.354839	0	NA	NA
1:80720001-80760000	IslandSEA	SPECIFIC	13	0.322222	0	NA	NA
1:80720001-80760000	CSiberia	EITHER	13	0.354839	0	NA	NA
1:80720001-80760000	IslandSEA	EITHER	13	0.322222	0	NA	NA
1:80720001-80760000	SSiberia.Mongolia	SPECIFIC	13	0.294118	0	NA	NA
1:80720001-80760000	SSiberia.Mongolia	EITHER	13	0.294118	0	NA	NA
1:80720001-80760000	E.SEAmainland	SPECIFIC	13	0.277778	0	NA	NA
1:80760001-80800000	CSiberia	SPECIFIC	4	0.354839	0	NA	NA
1:80760001-80800000	IslandSEA	SPECIFIC	3	0.322222	0	NA	NA
1:81480001-81520000	E.SEAmainland	SPECIFIC	3	0.277778	0	NA	NA
1:81760001-81800000	SouthAsia	EITHER	1	0.270833	0	LPHN2	NA
1:81760001-81800000	West_Asia_Armenia	SPECIFIC	1	0.328125	0	LPHN2	NA
1:81760001-81800000	SouthAsia	SPECIFIC	1	0.270833	0	LPHN2	NA
1:81760001-81800000	Volga.Ural	SPECIFIC	1	0.347826	0	LPHN2	NA
1:82040001-82080000	West_Asia_Armenia	EITHER	2	0.3125	0	LPHN2	NA
1:82080001-82120000	West_Asia_Armenia	SPECIFIC	1	0.3125	0	LPHN2	NA
1:82080001-82120000	West_Asia_Armenia	EITHER	12	0.3125	0	LPHN2	NA
1:82560001-82600000	CSiberia	SPECIFIC	1	0.612903	0	NA	NA
1:82560001-82600000	S.WEurope	SPECIFIC	1	0.214286	0	NA	NA
1:82560001-82600000	SouthAsia	SPECIFIC	1	0.4375	0	NA	NA
1:82560001-82600000	IslandSEA	SPECIFIC	1	0.311111	0	NA	NA
1:82560001-82600000	WSiberia	SPECIFIC	1	0.264706	0	NA	NA
1:82560001-82600000	SSiberia.Mongolia	SPECIFIC	1	0.573529	0	NA	NA
1:82560001-82600000	E.NEurope	SPECIFIC	1	0.211538	0	NA	NA
1:82560001-82600000	E.SEAmainland	SPECIFIC	1	0.555556	0	NA	NA
1:82560001-82600000	Volga.Ural	SPECIFIC	1	0.326087	0	NA	NA
1:82560001-82600000	NESiberia	SPECIFIC	1	0.58	0	NA	NA
1:82600001-82640000	Volga.Ural	EITHER	2	0.326087	0	NA	NA
1:82600001-82640000	SouthAsia	EITHER	2	0.458333	0	NA	NA
1:85600001-85640000	E.SEAmainland	SPECIFIC	4	0.277778	0	SYDE2	NA
1:85640001-85680000	E.SEAmainland	EITHER	6	0.333333	0	SYDE2	NA
1:85640001-85680000	E.SEAmainland	SPECIFIC	6	0.333333	0	SYDE2	NA
1:87040001-87080000	S.WEurope	SPECIFIC	4	0.321429	0	CLCA4	NA
1:87040001-87080000	S.WEurope	EITHER	4	0.321429	0	CLCA4	NA
1:88720001-88760000	CSiberia	SPECIFIC	1	0.225806	0	NA	NA
1:88720001-88760000	WSiberia	SPECIFIC	1	0.235294	0	NA	NA
1:88720001-88760000	E.SEAmainland	SPECIFIC	1	0.305556	0	NA	NA
1:88720001-88760000	IslandSEA	SPECIFIC	1	0.277778	0	NA	NA
1:89400001-89440000	Volga.Ural	SPECIFIC	1	0.23913	8	CCBL2	NA
1:89400001-89440000	SouthAsia	SPECIFIC	1	0.25	8	CCBL2	NA
1:89400001-89440000	SSiberia.Mongolia	SPECIFIC	1	0.323529	8	CCBL2	NA
1:89400001-89440000	West_Asia_Armenia	SPECIFIC	1	0.21875	8	CCBL2	NA
1:89400001-89440000	CSiberia	SPECIFIC	1	0.225806	8	CCBL2	NA
1:89400001-89440000	NESiberia	SPECIFIC	1	0.2	8	CCBL2	NA
1:89400001-89440000	E.SEAmainland	SPECIFIC	1	0.361111	8	CCBL2	NA
1:89400001-89440000	WSiberia	SPECIFIC	1	0.264706	8	CCBL2	NA
1:89400001-89440000	E.NEurope	SPECIFIC	1	0.394231	8	CCBL2	NA
1:89400001-89440000	IslandSEA	SPECIFIC	1	0.266667	8	CCBL2	NA
1:89400001-89440000	S.WEurope	SPECIFIC	1	0.321429	8	CCBL2	NA
1:9320001-9360000	CSiberia	SPECIFIC	1	0.225806	0	H6PD,SPSB1	NA
1:9320001-9360000	E.NEurope	SPECIFIC	1	0.211538	0	H6PD,SPSB1	NA
1:9320001-9360000	NESiberia	SPECIFIC	1	0.22	0	H6PD,SPSB1	NA
1:9320001-9360000	SouthAsia	SPECIFIC	1	0.25	0	H6PD,SPSB1	NA
1:9320001-9360000	WSiberia	SPECIFIC	1	0.323529	0	H6PD,SPSB1	NA
1:9440001-9480000	SSiberia.Mongolia	SPECIFIC	2	0.294118	0	NA	NA
1:9440001-9480000	WSiberia	SPECIFIC	2	0.235294	0	NA	NA
1:9440001-9480000	CSiberia	SPECIFIC	2	0.322581	0	NA	NA
1:9440001-9480000	NESiberia	SPECIFIC	2	0.2	0	NA	NA
1:9440001-9480000	IslandSEA	SPECIFIC	2	0.4	0	NA	NA
1:9440001-9480000	SouthAsia	SPECIFIC	2	0.416667	0	NA	NA
1:9440001-9480000	West_Asia_Armenia	SPECIFIC	2	0.390625	0	NA	NA
1:9440001-9480000	S.WEurope	SPECIFIC	2	0.428571	0	NA	NA
1:9440001-9480000	E.SEAmainland	SPECIFIC	2	0.361111	0	NA	NA
1:9440001-9480000	Volga.Ural	SPECIFIC	2	0.5	0	NA	NA
1:9440001-9480000	E.NEurope	SPECIFIC	2	0.346154	0	NA	NA
1:95200001-95240000	E.NEurope	SPECIFIC	1	0.269231	4	NA	NA
1:95200001-95240000	SouthAsia	SPECIFIC	1	0.229167	4	NA	NA
1:95240001-95280000	SouthAsia	EITHER	1	0.229167	4	NA	NA
1:95240001-95280000	SouthAsia	SPECIFIC	2	0.229167	4	NA	NA
1:95240001-95280000	E.NEurope	SPECIFIC	2	0.269231	4	NA	NA
1:96880001-96920000	SouthAsia	SPECIFIC	2	0.3125	3	NA	NA
1:96880001-96920000	E.NEurope	SPECIFIC	2	0.25	3	NA	NA
1:96880001-96920000	S.WEurope	SPECIFIC	2	0.25	3	NA	NA
1:96880001-96920000	NESiberia	SPECIFIC	2	0.64	3	NA	NA
1:96880001-96920000	West_Asia_Armenia	SPECIFIC	1	0.15625	3	NA	NA
1:96880001-96920000	CSiberia	SPECIFIC	2	0.612903	3	NA	NA
1:96880001-96920000	Volga.Ural	SPECIFIC	1	0.173913	3	NA	NA
1:96880001-96920000	SSiberia.Mongolia	SPECIFIC	2	0.367647	3	NA	NA
1:96880001-96920000	E.SEAmainland	SPECIFIC	2	0.444444	3	NA	NA
1:96880001-96920000	IslandSEA	SPECIFIC	2	0.255556	3	NA	NA
1:96880001-96920000	WSiberia	SPECIFIC	2	0.382353	3	NA	NA
1:97800001-97840000	CSiberia	SPECIFIC	4	0.209677	3	DPYD	NA
1:97840001-97880000	CSiberia	SPECIFIC	1	0.209677	3	DPYD	NA
1:99800001-99840000	SouthAsia	SPECIFIC	1	0.229167	5	NA	NA
10:10160001-10200000	West_Asia_Armenia	SPECIFIC	5	0.21875	0	NA	NA
10:10160001-10200000	Volga.Ural	SPECIFIC	2	0.217391	0	NA	NA
10:103200001-103240000	CSiberia	SPECIFIC	1	0.274194	0	BTRC	NA
10:110080001-110120000	E.SEAmainland	SPECIFIC	5	0.277778	0	NA	NA
10:112000001-112040000	S.WEurope	SPECIFIC	1	0.214286	0	MXI1	NA
10:112040001-112080000	S.WEurope	SPECIFIC	1	0.214286	0	MXI1,SMNDC1	NA
10:112080001-112120000	S.WEurope	SPECIFIC	6	0.214286	0	NA	NA
10:11400001-11440000	SouthAsia	EITHER	1	0.229167	0	NA	NA
10:117280001-117320000	E.NEurope	SPECIFIC	3	0.259615	0	ATRNL1	Racimo et al. 2016
10:117280001-117320000	West_Asia_Armenia	SPECIFIC	3	0.234375	0	ATRNL1	Racimo et al. 2016
10:117280001-117320000	West_Asia_Armenia	EITHER	3	0.234375	0	ATRNL1	Racimo et al. 2016
10:117280001-117320000	E.NEurope	EITHER	3	0.259615	0	ATRNL1	Racimo et al. 2016
10:11840001-11880000	Volga.Ural	EITHER	4	0.23913	0	PROSER2	NA
10:11840001-11880000	E.NEurope	SPECIFIC	4	0.230769	0	PROSER2	NA
10:11840001-11880000	S.WEurope	SPECIFIC	5	0.285714	0	PROSER2	NA
10:11840001-11880000	S.WEurope	EITHER	5	0.285714	0	PROSER2	NA
10:11840001-11880000	Volga.Ural	SPECIFIC	4	0.23913	0	PROSER2	NA
10:119320001-119360000	West_Asia_Armenia	SPECIFIC	1	0.3125	0	NA	NA
10:120160001-120200000	Volga.Ural	EITHER	2	0.413043	0	NA	NA
10:120160001-120200000	SouthAsia	EITHER	2	0.291667	0	NA	NA
10:120560001-120600000	SouthAsia	EITHER	1	0.25	0	NA	NA
10:120560001-120600000	SouthAsia	SPECIFIC	1	0.25	0	NA	NA
10:121080001-121120000	E.SEAmainland	EITHER	6	0.361111	0	GRK5	NA
10:121080001-121120000	E.SEAmainland	SPECIFIC	6	0.361111	0	GRK5	NA
10:121120001-121160000	E.SEAmainland	SPECIFIC	2	0.361111	0	GRK5	NA
10:121160001-121200000	SouthAsia	EITHER	3	0.229167	0	GRK5	NA
10:121160001-121200000	SouthAsia	SPECIFIC	1	0.208333	0	GRK5	NA
10:121160001-121200000	E.SEAmainland	EITHER	3	0.333333	0	GRK5	NA
10:121200001-121240000	E.SEAmainland	SPECIFIC	8	0.361111	0	GRK5	NA
10:121200001-121240000	SouthAsia	SPECIFIC	2	0.208333	0	GRK5	NA
10:121200001-121240000	E.SEAmainland	EITHER	8	0.361111	0	GRK5	NA
10:12120001-12160000	S.WEurope	SPECIFIC	4	0.25	0	DHTKD1	NA
10:121400001-121440000	SouthAsia	SPECIFIC	1	0.208333	0	BAG3	NA
10:121440001-121480000	SouthAsia	EITHER	6	0.25	0	NA	NA
10:121440001-121480000	SouthAsia	SPECIFIC	2	0.25	0	NA	NA
10:121480001-121520000	SouthAsia	EITHER	12	0.270833	0	INPP5F	NA
10:121480001-121520000	SouthAsia	SPECIFIC	3	0.270833	0	INPP5F	NA
10:121520001-121560000	SouthAsia	SPECIFIC	1	0.333333	0	INPP5F	Racimo et al. 2016
10:121520001-121560000	SouthAsia	EITHER	10	0.333333	0	INPP5F	Racimo et al. 2016
10:121560001-121600000	SouthAsia	SPECIFIC	2	0.333333	0	INPP5F,MCMBP	Racimo et al. 2016
10:121560001-121600000	IslandSEA	EITHER	10	0.355556	0	INPP5F,MCMBP	Racimo et al. 2016
10:121560001-121600000	SouthAsia	EITHER	17	0.333333	0	INPP5F,MCMBP	Racimo et al. 2016
10:121600001-121640000	SouthAsia	EITHER	17	0.3125	0	MCMBP	Racimo et al. 2016
10:121600001-121640000	SouthAsia	SPECIFIC	2	0.3125	0	MCMBP	Racimo et al. 2016
10:121600001-121640000	IslandSEA	EITHER	17	0.355556	0	MCMBP	Racimo et al. 2016
10:121640001-121680000	SouthAsia	EITHER	10	0.3125	0	MCMBP,SEC23IP	Racimo et al. 2016
10:121640001-121680000	IslandSEA	EITHER	10	0.366667	0	MCMBP,SEC23IP	Racimo et al. 2016
10:121640001-121680000	SouthAsia	SPECIFIC	1	0.3125	0	MCMBP,SEC23IP	Racimo et al. 2016
10:121680001-121720000	SouthAsia	EITHER	24	0.3125	0	SEC23IP	Racimo et al. 2016
10:121680001-121720000	SouthAsia	SPECIFIC	1	0.3125	0	SEC23IP	Racimo et al. 2016
10:121680001-121720000	IslandSEA	EITHER	24	0.366667	0	SEC23IP	Racimo et al. 2016
10:121720001-121760000	SouthAsia	EITHER	2	0.270833	0	NA	NA
10:121720001-121760000	SouthAsia	SPECIFIC	2	0.270833	0	NA	NA
10:121760001-121800000	SouthAsia	SPECIFIC	3	0.229167	0	NA	NA
10:121760001-121800000	SouthAsia	EITHER	3	0.229167	0	NA	NA
10:121840001-121880000	SouthAsia	EITHER	21	0.270833	0	NA	Racimo et al. 2016
10:121840001-121880000	West_Asia_Armenia	SPECIFIC	12	0.21875	0	NA	Racimo et al. 2016
10:121840001-121880000	SouthAsia	SPECIFIC	20	0.270833	0	NA	Racimo et al. 2016
10:122040001-122080000	SouthAsia	EITHER	6	0.25	0	NA	Racimo et al. 2016
10:122040001-122080000	SouthAsia	SPECIFIC	6	0.25	0	NA	Racimo et al. 2016
10:122080001-122120000	SouthAsia	EITHER	5	0.229167	0	NA	NA
10:122080001-122120000	SouthAsia	SPECIFIC	5	0.229167	0	NA	NA
10:122720001-122760000	WSiberia	SPECIFIC	2	0.205882	0	NA	NA
10:122720001-122760000	E.NEurope	SPECIFIC	2	0.269231	0	NA	NA
10:122720001-122760000	SSiberia.Mongolia	SPECIFIC	2	0.205882	0	NA	NA
10:122720001-122760000	SouthAsia	SPECIFIC	2	0.375	0	NA	NA
10:122720001-122760000	S.WEurope	SPECIFIC	2	0.214286	0	NA	NA
10:122960001-123000000	SSiberia.Mongolia	EITHER	4	0.308824	1	NA	NA
10:122960001-123000000	SSiberia.Mongolia	SPECIFIC	2	0.294118	1	NA	NA
10:123040001-123080000	E.NEurope	EITHER	7	0.259615	0	NA	NA
10:123040001-123080000	WSiberia	EITHER	7	0.529412	0	NA	NA
10:123040001-123080000	NESiberia	EITHER	7	0.62	0	NA	NA
10:123040001-123080000	E.SEAmainland	EITHER	7	0.333333	0	NA	NA
10:123040001-123080000	Volga.Ural	EITHER	7	0.23913	0	NA	NA
10:123040001-123080000	West_Asia_Armenia	EITHER	7	0.265625	0	NA	NA
10:123720001-123760000	NESiberia	SPECIFIC	1	0.24	0	NSMCE4A,TACC2	NA
10:124840001-124880000	IslandSEA	EITHER	10	0.322222	0	NA	NA
10:124840001-124880000	IslandSEA	SPECIFIC	3	0.322222	0	NA	NA
10:124880001-124920000	E.SEAmainland	SPECIFIC	4	0.277778	0	HMX3,HMX2,BUB3	NA
10:124920001-124960000	E.SEAmainland	SPECIFIC	5	0.277778	0	BUB3	NA
10:125440001-125480000	SouthAsia	SPECIFIC	2	0.208333	0	GPR26,CPXM2	NA
10:125680001-125720000	West_Asia_Armenia	EITHER	7	0.234375	0	CPXM2	Racimo et al. 2016
10:125680001-125720000	NESiberia	SPECIFIC	1	0.28	0	CPXM2	Racimo et al. 2016
10:125680001-125720000	E.SEAmainland	SPECIFIC	10	0.527778	0	CPXM2	Racimo et al. 2016
10:125680001-125720000	NESiberia	SPECIFIC	10	0.46	0	CPXM2	Racimo et al. 2016
10:125680001-125720000	CSiberia	EITHER	10	0.548387	0	CPXM2	Racimo et al. 2016
10:125680001-125720000	CSiberia	SPECIFIC	1	0.241935	0	CPXM2	Racimo et al. 2016
10:125680001-125720000	NESiberia	EITHER	10	0.46	0	CPXM2	Racimo et al. 2016
10:125680001-125720000	WSiberia	EITHER	10	0.411765	0	CPXM2	Racimo et al. 2016
10:125680001-125720000	WSiberia	SPECIFIC	10	0.411765	0	CPXM2	Racimo et al. 2016
10:125680001-125720000	West_Asia_Armenia	SPECIFIC	7	0.234375	0	CPXM2	Racimo et al. 2016
10:125680001-125720000	SSiberia.Mongolia	SPECIFIC	10	0.279412	0	CPXM2	Racimo et al. 2016
10:125680001-125720000	E.SEAmainland	EITHER	10	0.527778	0	CPXM2	Racimo et al. 2016
10:125680001-125720000	IslandSEA	SPECIFIC	10	0.4	0	CPXM2	Racimo et al. 2016
10:125680001-125720000	CSiberia	SPECIFIC	10	0.548387	0	CPXM2	Racimo et al. 2016
10:125680001-125720000	IslandSEA	EITHER	10	0.4	0	CPXM2	Racimo et al. 2016
10:125720001-125760000	IslandSEA	SPECIFIC	4	0.355556	0	NA	NA
10:125720001-125760000	WSiberia	SPECIFIC	4	0.294118	0	NA	NA
10:125720001-125760000	WSiberia	EITHER	4	0.294118	0	NA	NA
10:125720001-125760000	CSiberia	SPECIFIC	4	0.33871	0	NA	NA
10:125720001-125760000	IslandSEA	EITHER	4	0.355556	0	NA	NA
10:125720001-125760000	E.SEAmainland	SPECIFIC	4	0.361111	0	NA	NA
10:125720001-125760000	SouthAsia	SPECIFIC	2	0.208333	0	NA	NA
10:125720001-125760000	E.SEAmainland	EITHER	4	0.361111	0	NA	NA
10:125760001-125800000	IslandSEA	EITHER	8	0.311111	0	CHST15	NA
10:125760001-125800000	E.SEAmainland	EITHER	10	0.388889	0	CHST15	NA
10:125760001-125800000	E.SEAmainland	SPECIFIC	2	0.361111	0	CHST15	NA
10:125760001-125800000	SSiberia.Mongolia	SPECIFIC	2	0.279412	0	CHST15	NA
10:125760001-125800000	WSiberia	EITHER	8	0.294118	0	CHST15	NA
10:126000001-126040000	WSiberia	SPECIFIC	1	0.205882	0	NA	NA
10:126160001-126200000	West_Asia_Armenia	EITHER	7	0.234375	0	LHPP	NA
10:126160001-126200000	E.NEurope	SPECIFIC	6	0.269231	0	LHPP	NA
10:126160001-126200000	E.NEurope	EITHER	6	0.269231	0	LHPP	NA
10:126160001-126200000	West_Asia_Armenia	SPECIFIC	7	0.234375	0	LHPP	NA
10:126200001-126240000	WSiberia	EITHER	14	0.352941	1	LHPP	NA
10:126200001-126240000	WSiberia	SPECIFIC	10	0.352941	1	LHPP	NA
10:126600001-126640000	S.WEurope	SPECIFIC	2	0.25	0	ZRANB1	NA
10:126640001-126680000	S.WEurope	SPECIFIC	2	0.25	0	ZRANB1,CTBP2	NA
10:126680001-126720000	NESiberia	EITHER	17	0.48	0	CTBP2	NA
10:126680001-126720000	NESiberia	SPECIFIC	13	0.48	0	CTBP2	NA
10:126680001-126720000	S.WEurope	SPECIFIC	12	0.285714	0	CTBP2	NA
10:126680001-126720000	S.WEurope	EITHER	16	0.285714	0	CTBP2	NA
10:126720001-126760000	NESiberia	EITHER	7	0.48	0	CTBP2	NA
10:126720001-126760000	S.WEurope	SPECIFIC	7	0.25	0	CTBP2	NA
10:126720001-126760000	NESiberia	SPECIFIC	7	0.48	0	CTBP2	NA
10:126760001-126800000	West_Asia_Armenia	EITHER	2	0.25	0	CTBP2	NA
10:126760001-126800000	West_Asia_Armenia	SPECIFIC	2	0.25	0	CTBP2	NA
10:126800001-126840000	West_Asia_Armenia	SPECIFIC	2	0.21875	2	CTBP2	NA
10:127800001-127840000	SouthAsia	SPECIFIC	1	0.291667	0	ADAM12	NA
10:127800001-127840000	SouthAsia	EITHER	1	0.291667	0	ADAM12	NA
10:128480001-128520000	SouthAsia	EITHER	1	0.25	0	NA	NA
10:128800001-128840000	S.WEurope	EITHER	3	0.321429	0	DOCK1	NA
10:130440001-130480000	NESiberia	SPECIFIC	1	0.52	0	NA	NA
10:130440001-130480000	IslandSEA	SPECIFIC	1	0.266667	0	NA	NA
10:130440001-130480000	CSiberia	SPECIFIC	1	0.354839	0	NA	NA
10:130440001-130480000	WSiberia	SPECIFIC	1	0.235294	0	NA	NA
10:130440001-130480000	E.SEAmainland	SPECIFIC	1	0.305556	0	NA	NA
10:130440001-130480000	SSiberia.Mongolia	SPECIFIC	1	0.205882	0	NA	NA
10:130840001-130880000	West_Asia_Armenia	SPECIFIC	1	0.21875	2	NA	NA
10:130880001-130920000	West_Asia_Armenia	SPECIFIC	5	0.265625	2	NA	NA
10:130880001-130920000	West_Asia_Armenia	EITHER	5	0.265625	2	NA	NA
10:130920001-130960000	West_Asia_Armenia	SPECIFIC	3	0.25	2	NA	NA
10:130920001-130960000	West_Asia_Armenia	EITHER	3	0.25	2	NA	NA
10:131440001-131480000	S.WEurope	SPECIFIC	3	0.25	0	MGMT	NA
10:131480001-131520000	S.WEurope	SPECIFIC	5	0.25	0	MGMT	NA
10:131520001-131560000	S.WEurope	SPECIFIC	3	0.25	0	MGMT	NA
10:131560001-131600000	S.WEurope	SPECIFIC	7	0.25	0	MGMT	NA
10:131800001-131840000	Volga.Ural	SPECIFIC	3	0.23913	0	NA	NA
10:131800001-131840000	S.WEurope	EITHER	3	0.357143	0	NA	NA
10:131800001-131840000	Volga.Ural	EITHER	3	0.23913	0	NA	NA
10:131800001-131840000	E.NEurope	SPECIFIC	3	0.298077	0	NA	NA
10:131800001-131840000	S.WEurope	SPECIFIC	3	0.357143	0	NA	NA
10:131800001-131840000	E.NEurope	EITHER	3	0.298077	0	NA	NA
10:131840001-131880000	Volga.Ural	EITHER	2	0.369565	0	NA	NA
10:131840001-131880000	Volga.Ural	SPECIFIC	1	0.369565	0	NA	NA
10:131840001-131880000	West_Asia_Armenia	SPECIFIC	1	0.21875	0	NA	NA
10:131880001-131920000	Volga.Ural	SPECIFIC	2	0.217391	0	NA	NA
10:131880001-131920000	S.WEurope	SPECIFIC	2	0.285714	0	NA	NA
10:131920001-131960000	Volga.Ural	SPECIFIC	2	0.217391	0	GLRX3	NA
10:131920001-131960000	S.WEurope	SPECIFIC	10	0.285714	0	GLRX3	NA
10:131920001-131960000	S.WEurope	EITHER	10	0.285714	0	GLRX3	NA
10:131960001-132000000	E.NEurope	SPECIFIC	1	0.211538	0	GLRX3	NA
10:13200001-13240000	WSiberia	SPECIFIC	2	0.205882	0	MCM10	NA
10:132520001-132560000	Volga.Ural	EITHER	3	0.23913	0	NA	NA
10:132520001-132560000	Volga.Ural	SPECIFIC	1	0.23913	0	NA	NA
10:132680001-132720000	E.NEurope	EITHER	3	0.278846	0	NA	NA
10:132680001-132720000	E.NEurope	SPECIFIC	3	0.278846	0	NA	NA
10:133880001-133920000	Volga.Ural	EITHER	2	0.26087	NA	JAKMIP3	Racimo et al. 2016
10:133920001-133960000	SouthAsia	EITHER	4	0.229167	NA	JAKMIP3	NA
10:133920001-133960000	S.WEurope	SPECIFIC	3	0.321429	NA	JAKMIP3	NA
10:133920001-133960000	West_Asia_Armenia	EITHER	4	0.46875	NA	JAKMIP3	NA
10:133920001-133960000	E.NEurope	SPECIFIC	4	0.394231	NA	JAKMIP3	NA
10:133920001-133960000	Volga.Ural	SPECIFIC	3	0.413043	NA	JAKMIP3	NA
10:133920001-133960000	S.WEurope	EITHER	4	0.321429	NA	JAKMIP3	NA
10:133920001-133960000	SouthAsia	SPECIFIC	3	0.229167	NA	JAKMIP3	NA
10:133920001-133960000	Volga.Ural	EITHER	6	0.413043	NA	JAKMIP3	NA
10:133920001-133960000	E.NEurope	EITHER	6	0.394231	NA	JAKMIP3	NA
10:133920001-133960000	West_Asia_Armenia	SPECIFIC	3	0.46875	NA	JAKMIP3	NA
10:133960001-134000000	E.NEurope	SPECIFIC	7	0.269231	NA	JAKMIP3	NA
10:133960001-134000000	E.NEurope	EITHER	8	0.269231	NA	JAKMIP3	NA
10:134000001-134040000	SouthAsia	EITHER	5	0.25	NA	DPYSL4,STK32C	NA
10:134000001-134040000	E.NEurope	SPECIFIC	5	0.269231	NA	DPYSL4,STK32C	NA
10:134000001-134040000	E.NEurope	EITHER	5	0.269231	NA	DPYSL4,STK32C	NA
10:134000001-134040000	SouthAsia	SPECIFIC	5	0.25	NA	DPYSL4,STK32C	NA
10:13760001-13800000	SouthAsia	SPECIFIC	5	0.208333	0	FRMD4A	NA
10:13760001-13800000	NESiberia	EITHER	17	0.36	0	FRMD4A	NA
10:13760001-13800000	NESiberia	SPECIFIC	14	0.36	0	FRMD4A	NA
10:13800001-13840000	SouthAsia	SPECIFIC	10	0.208333	0	FRMD4A	NA
10:13800001-13840000	NESiberia	SPECIFIC	12	0.36	0	FRMD4A	NA
10:13800001-13840000	NESiberia	EITHER	12	0.36	0	FRMD4A	NA
10:13920001-13960000	E.SEAmainland	SPECIFIC	2	0.222222	0	FRMD4A	NA
10:14200001-14240000	WSiberia	EITHER	4	0.323529	0	FRMD4A	NA
10:1760001-1800000	CSiberia	SPECIFIC	1	0.225806	NA	ADARB2	NA
10:1800001-1840000	CSiberia	SPECIFIC	1	0.225806	NA	NA	NA
10:18440001-18480000	S.WEurope	SPECIFIC	8	0.25	0	CACNB2	NA
10:20280001-20320000	S.WEurope	EITHER	5	0.285714	0	PLXDC2	Racimo et al. 2016
10:20280001-20320000	Volga.Ural	EITHER	5	0.347826	0	PLXDC2	Racimo et al. 2016
10:20280001-20320000	E.NEurope	EITHER	5	0.355769	0	PLXDC2	Racimo et al. 2016
10:20280001-20320000	West_Asia_Armenia	EITHER	5	0.3125	0	PLXDC2	Racimo et al. 2016
10:20280001-20320000	SouthAsia	EITHER	5	0.291667	0	PLXDC2	Racimo et al. 2016
10:21040001-21080000	S.WEurope	SPECIFIC	1	0.25	0	NEBL	NA
10:21240001-21280000	E.SEAmainland	SPECIFIC	2	0.388889	0	NEBL	Racimo et al. 2016
10:21240001-21280000	E.SEAmainland	EITHER	4	0.388889	0	NEBL	Racimo et al. 2016
10:21240001-21280000	IslandSEA	EITHER	4	0.4	0	NEBL	Racimo et al. 2016
10:25160001-25200000	CSiberia	SPECIFIC	4	0.516129	0	PRTFDC1	NA
10:25160001-25200000	WSiberia	EITHER	4	0.382353	0	PRTFDC1	NA
10:25160001-25200000	WSiberia	SPECIFIC	4	0.382353	0	PRTFDC1	NA
10:27000001-27040000	SouthAsia	SPECIFIC	3	0.354167	0	PDSS1,ABI1	NA
10:27000001-27040000	SouthAsia	EITHER	3	0.354167	0	PDSS1,ABI1	NA
10:27040001-27080000	SouthAsia	EITHER	1	0.354167	0	ABI1	NA
10:27040001-27080000	SouthAsia	SPECIFIC	1	0.354167	0	ABI1	NA
10:27080001-27120000	SouthAsia	SPECIFIC	2	0.354167	0	ABI1	NA
10:27080001-27120000	SouthAsia	EITHER	5	0.354167	0	ABI1	NA
10:27120001-27160000	SouthAsia	SPECIFIC	3	0.354167	0	ABI1	NA
10:27120001-27160000	SouthAsia	EITHER	3	0.354167	0	ABI1	NA
10:27160001-27200000	CSiberia	EITHER	5	0.403226	0	NA	NA
10:27160001-27200000	SouthAsia	EITHER	3	0.229167	0	NA	NA
10:27160001-27200000	SouthAsia	SPECIFIC	1	0.229167	0	NA	NA
10:27200001-27240000	SouthAsia	SPECIFIC	1	0.354167	0	NA	Racimo et al. 2016
10:27200001-27240000	WSiberia	EITHER	14	0.382353	0	NA	Racimo et al. 2016
10:27200001-27240000	SouthAsia	EITHER	14	0.354167	0	NA	Racimo et al. 2016
10:27200001-27240000	SSiberia.Mongolia	EITHER	14	0.426471	0	NA	Racimo et al. 2016
10:27200001-27240000	IslandSEA	EITHER	14	0.466667	0	NA	Racimo et al. 2016
10:27200001-27240000	CSiberia	EITHER	14	0.580645	0	NA	Racimo et al. 2016
10:27200001-27240000	E.SEAmainland	EITHER	14	0.361111	0	NA	Racimo et al. 2016
10:27200001-27240000	NESiberia	EITHER	14	0.6	0	NA	Racimo et al. 2016
10:27240001-27280000	SouthAsia	EITHER	3	0.354167	0	NA	NA
10:27280001-27320000	CSiberia	EITHER	11	0.354839	0	ANKRD26	NA
10:27320001-27360000	CSiberia	EITHER	7	0.354839	0	ANKRD26	NA
10:27320001-27360000	SouthAsia	SPECIFIC	2	0.208333	0	ANKRD26	NA
10:27360001-27400000	SouthAsia	SPECIFIC	3	0.208333	0	ANKRD26,YME1L1	NA
10:27360001-27400000	CSiberia	EITHER	6	0.370968	0	ANKRD26,YME1L1	NA
10:27400001-27440000	CSiberia	EITHER	7	0.370968	0	YME1L1	NA
10:27400001-27440000	SouthAsia	SPECIFIC	1	0.208333	0	YME1L1	NA
10:27440001-27480000	SouthAsia	SPECIFIC	2	0.208333	0	YME1L1,MASTL	NA
10:27480001-27520000	SouthAsia	EITHER	2	0.25	0	ACBD5	NA
10:27480001-27520000	SouthAsia	SPECIFIC	2	0.25	0	ACBD5	NA
10:27520001-27560000	SSiberia.Mongolia	SPECIFIC	2	0.352941	0	ACBD5	NA
10:27520001-27560000	S.WEurope	SPECIFIC	2	0.25	0	ACBD5	NA
10:27520001-27560000	SouthAsia	SPECIFIC	2	0.229167	0	ACBD5	NA
10:27520001-27560000	SouthAsia	SPECIFIC	2	0.270833	0	ACBD5	NA
10:27520001-27560000	West_Asia_Armenia	SPECIFIC	2	0.296875	0	ACBD5	NA
10:27520001-27560000	NESiberia	SPECIFIC	2	0.48	0	ACBD5	NA
10:27520001-27560000	CSiberia	SPECIFIC	2	0.258065	0	ACBD5	NA
10:27520001-27560000	WSiberia	SPECIFIC	2	0.205882	0	ACBD5	NA
10:27520001-27560000	Volga.Ural	SPECIFIC	2	0.23913	0	ACBD5	NA
10:27520001-27560000	E.NEurope	SPECIFIC	2	0.230769	0	ACBD5	NA
10:27520001-27560000	E.SEAmainland	SPECIFIC	2	0.305556	0	ACBD5	NA
10:27520001-27560000	SouthAsia	EITHER	4	0.229167	0	ACBD5	NA
10:27520001-27560000	IslandSEA	SPECIFIC	2	0.433333	0	ACBD5	NA
10:27560001-27600000	SouthAsia	EITHER	4	0.229167	0	NA	NA
10:27600001-27640000	SSiberia.Mongolia	SPECIFIC	2	0.294118	0	NA	Racimo et al. 2016
10:27600001-27640000	SouthAsia	EITHER	3	0.270833	0	NA	Racimo et al. 2016
10:27600001-27640000	SouthAsia	SPECIFIC	3	0.270833	0	NA	Racimo et al. 2016
10:27640001-27680000	SouthAsia	SPECIFIC	3	0.208333	0	NA	NA
10:27640001-27680000	CSiberia	EITHER	9	0.387097	0	NA	NA
10:27640001-27680000	CSiberia	SPECIFIC	7	0.370968	0	NA	NA
10:27720001-27760000	SSiberia.Mongolia	EITHER	3	0.308824	0	NA	NA
10:27720001-27760000	SSiberia.Mongolia	SPECIFIC	3	0.308824	0	NA	NA
10:27760001-27800000	SSiberia.Mongolia	SPECIFIC	2	0.338235	0	RAB18	NA
10:27800001-27840000	CSiberia	SPECIFIC	6	0.370968	0	RAB18	NA
10:27800001-27840000	SSiberia.Mongolia	SPECIFIC	6	0.338235	0	RAB18	NA
10:27800001-27840000	CSiberia	EITHER	6	0.370968	0	RAB18	NA
10:27800001-27840000	SSiberia.Mongolia	EITHER	6	0.338235	0	RAB18	NA
10:27840001-27880000	SSiberia.Mongolia	SPECIFIC	2	0.323529	0	NA	NA
10:27880001-27920000	SouthAsia	EITHER	2	0.25	0	NA	NA
10:27880001-27920000	SSiberia.Mongolia	SPECIFIC	2	0.279412	0	NA	NA
10:27880001-27920000	SouthAsia	SPECIFIC	2	0.25	0	NA	NA
10:27920001-27960000	SouthAsia	EITHER	2	0.270833	0	NA	NA
10:27920001-27960000	SouthAsia	SPECIFIC	1	0.270833	0	NA	NA
10:27960001-28000000	SouthAsia	SPECIFIC	4	0.25	0	MKX	NA
10:27960001-28000000	SouthAsia	EITHER	4	0.25	0	MKX	NA
10:28000001-28040000	SouthAsia	EITHER	8	0.25	0	MKX	NA
10:28000001-28040000	SouthAsia	SPECIFIC	8	0.25	0	MKX	NA
10:28040001-28080000	SouthAsia	EITHER	9	0.270833	0	ARMC4	NA
10:28040001-28080000	SouthAsia	SPECIFIC	9	0.270833	0	ARMC4	NA
10:28080001-28120000	SouthAsia	EITHER	5	0.270833	0	ARMC4	NA
10:28080001-28120000	SouthAsia	SPECIFIC	5	0.270833	0	ARMC4	NA
10:28200001-28240000	IslandSEA	EITHER	4	0.322222	0	ARMC4	NA
10:28200001-28240000	IslandSEA	SPECIFIC	4	0.322222	0	ARMC4	NA
10:28280001-28320000	SouthAsia	EITHER	1	0.229167	0	ARMC4	NA
10:28280001-28320000	SouthAsia	SPECIFIC	1	0.229167	0	ARMC4	NA
10:28320001-28360000	SouthAsia	SPECIFIC	2	0.229167	0	MPP7	NA
10:28320001-28360000	SouthAsia	EITHER	5	0.229167	0	MPP7	NA
10:28560001-28600000	SouthAsia	EITHER	1	0.25	0	MPP7	NA
10:28560001-28600000	SSiberia.Mongolia	SPECIFIC	3	0.264706	0	MPP7	NA
10:28560001-28600000	SouthAsia	SPECIFIC	3	0.25	0	MPP7	NA
10:29560001-29600000	CSiberia	SPECIFIC	1	0.241935	0	LYZL1	NA
10:29560001-29600000	NESiberia	SPECIFIC	1	0.2	0	LYZL1	NA
10:33360001-33400000	SouthAsia	SPECIFIC	1	0.270833	0	NA	NA
10:33360001-33400000	CSiberia	SPECIFIC	1	0.258065	0	NA	NA
10:33360001-33400000	E.SEAmainland	SPECIFIC	1	0.305556	0	NA	NA
10:33360001-33400000	IslandSEA	SPECIFIC	2	0.322222	0	NA	NA
10:33360001-33400000	SSiberia.Mongolia	SPECIFIC	1	0.235294	0	NA	NA
10:33360001-33400000	NESiberia	SPECIFIC	2	0.22	0	NA	NA
10:33400001-33440000	E.SEAmainland	SPECIFIC	1	0.305556	0	NA	NA
10:33400001-33440000	SouthAsia	SPECIFIC	1	0.270833	0	NA	NA
10:33400001-33440000	NESiberia	SPECIFIC	1	0.2	0	NA	NA
10:33400001-33440000	IslandSEA	SPECIFIC	1	0.322222	0	NA	NA
10:33400001-33440000	CSiberia	SPECIFIC	1	0.258065	0	NA	NA
10:36320001-36360000	S.WEurope	SPECIFIC	5	0.25	0	NA	NA
10:36400001-36440000	S.WEurope	EITHER	28	0.285714	0	NA	NA
10:36400001-36440000	S.WEurope	SPECIFIC	7	0.285714	0	NA	NA
10:36440001-36480000	S.WEurope	EITHER	7	0.285714	0	NA	NA
10:43560001-43600000	SSiberia.Mongolia	SPECIFIC	1	0.308824	0	RET	NA
10:43560001-43600000	CSiberia	SPECIFIC	1	0.612903	0	RET	NA
10:43560001-43600000	S.WEurope	SPECIFIC	1	0.25	0	RET	NA
10:43560001-43600000	Volga.Ural	SPECIFIC	1	0.304348	0	RET	NA
10:43560001-43600000	E.SEAmainland	SPECIFIC	1	0.333333	0	RET	NA
10:43560001-43600000	SouthAsia	SPECIFIC	1	0.25	0	RET	NA
10:43560001-43600000	IslandSEA	SPECIFIC	1	0.544444	0	RET	NA
10:43560001-43600000	NESiberia	SPECIFIC	1	0.48	0	RET	NA
10:43560001-43600000	WSiberia	SPECIFIC	1	0.323529	0	RET	NA
10:43560001-43600000	E.NEurope	SPECIFIC	1	0.346154	0	RET	NA
10:43560001-43600000	West_Asia_Armenia	SPECIFIC	1	0.28125	0	RET	NA
10:44120001-44160000	NESiberia	EITHER	7	0.44	0	ZNF32	NA
10:44160001-44200000	CSiberia	EITHER	12	0.354839	0	NA	NA
10:44160001-44200000	NESiberia	EITHER	12	0.44	0	NA	NA
10:44200001-44240000	CSiberia	EITHER	5	0.354839	0	NA	NA
10:44240001-44280000	CSiberia	EITHER	5	0.354839	0	NA	NA
10:44280001-44320000	CSiberia	EITHER	11	0.387097	0	NA	NA
10:44280001-44320000	CSiberia	SPECIFIC	8	0.387097	0	NA	NA
10:44320001-44360000	SSiberia.Mongolia	SPECIFIC	20	0.308824	0	NA	NA
10:44320001-44360000	CSiberia	EITHER	20	0.451613	0	NA	NA
10:44320001-44360000	SSiberia.Mongolia	EITHER	20	0.308824	0	NA	NA
10:44320001-44360000	CSiberia	SPECIFIC	20	0.451613	0	NA	NA
10:44360001-44400000	SSiberia.Mongolia	EITHER	5	0.308824	0	NA	NA
10:44360001-44400000	WSiberia	SPECIFIC	5	0.294118	0	NA	NA
10:44360001-44400000	SSiberia.Mongolia	SPECIFIC	5	0.308824	0	NA	NA
10:44360001-44400000	WSiberia	EITHER	5	0.294118	0	NA	NA
10:44360001-44400000	CSiberia	EITHER	5	0.435484	0	NA	NA
10:44360001-44400000	CSiberia	SPECIFIC	5	0.435484	0	NA	NA
10:44520001-44560000	SSiberia.Mongolia	SPECIFIC	4	0.279412	0	NA	NA
10:44520001-44560000	CSiberia	SPECIFIC	4	0.387097	0	NA	NA
10:44560001-44600000	SSiberia.Mongolia	SPECIFIC	5	0.279412	0	NA	NA
10:44560001-44600000	CSiberia	EITHER	17	0.387097	0	NA	NA
10:44560001-44600000	CSiberia	SPECIFIC	5	0.387097	0	NA	NA
10:44600001-44640000	WSiberia	SPECIFIC	4	0.470588	0	NA	NA
10:44600001-44640000	SSiberia.Mongolia	SPECIFIC	4	0.323529	0	NA	NA
10:44600001-44640000	CSiberia	EITHER	13	0.564516	0	NA	NA
10:44600001-44640000	SSiberia.Mongolia	EITHER	13	0.323529	0	NA	NA
10:44600001-44640000	Volga.Ural	SPECIFIC	2	0.282609	0	NA	NA
10:44600001-44640000	Volga.Ural	EITHER	4	0.282609	0	NA	NA
10:44600001-44640000	CSiberia	SPECIFIC	4	0.564516	0	NA	NA
10:44600001-44640000	WSiberia	EITHER	13	0.470588	0	NA	NA
10:44640001-44680000	Volga.Ural	SPECIFIC	1	0.282609	0	NA	NA
10:44640001-44680000	CSiberia	EITHER	9	0.564516	0	NA	NA
10:44640001-44680000	WSiberia	EITHER	9	0.470588	0	NA	NA
10:44640001-44680000	SSiberia.Mongolia	EITHER	9	0.323529	0	NA	NA
10:44640001-44680000	Volga.Ural	EITHER	7	0.282609	0	NA	NA
10:44680001-44720000	WSiberia	SPECIFIC	4	0.411765	0	NA	NA
10:44680001-44720000	CSiberia	EITHER	10	0.532258	0	NA	NA
10:44680001-44720000	SSiberia.Mongolia	SPECIFIC	4	0.367647	0	NA	NA
10:44680001-44720000	WSiberia	EITHER	10	0.411765	0	NA	NA
10:44680001-44720000	SSiberia.Mongolia	EITHER	10	0.367647	0	NA	NA
10:44680001-44720000	CSiberia	SPECIFIC	4	0.532258	0	NA	NA
10:44720001-44760000	CSiberia	EITHER	5	0.532258	0	NA	NA
10:44720001-44760000	WSiberia	EITHER	5	0.411765	0	NA	NA
10:44720001-44760000	SSiberia.Mongolia	EITHER	5	0.367647	0	NA	NA
10:44720001-44760000	SSiberia.Mongolia	SPECIFIC	4	0.367647	0	NA	NA
10:44720001-44760000	CSiberia	SPECIFIC	4	0.532258	0	NA	NA
10:44720001-44760000	WSiberia	SPECIFIC	4	0.411765	0	NA	NA
10:44760001-44800000	SSiberia.Mongolia	SPECIFIC	2	0.352941	0	CXCL12	NA
10:45320001-45360000	E.SEAmainland	SPECIFIC	2	0.277778	0	NA	NA
10:45360001-45400000	WSiberia	SPECIFIC	3	0.294118	0	NA	Racimo et al. 2016
10:45360001-45400000	WSiberia	EITHER	5	0.323529	0	NA	Racimo et al. 2016
10:47640001-47680000	E.SEAmainland	SPECIFIC	4	0.333333	0	ANTXRL	NA
10:47640001-47680000	E.SEAmainland	EITHER	5	0.333333	0	ANTXRL	NA
10:5600001-5640000	NESiberia	SPECIFIC	16	0.58	0	NA	NA
10:5600001-5640000	WSiberia	EITHER	16	0.323529	0	NA	NA
10:5600001-5640000	SSiberia.Mongolia	EITHER	14	0.367647	0	NA	NA
10:5600001-5640000	E.SEAmainland	EITHER	5	0.333333	0	NA	NA
10:5600001-5640000	NESiberia	EITHER	16	0.58	0	NA	NA
10:5600001-5640000	SouthAsia	SPECIFIC	10	0.229167	0	NA	NA
10:5600001-5640000	SouthAsia	EITHER	10	0.229167	0	NA	NA
10:5600001-5640000	CSiberia	EITHER	16	0.370968	0	NA	NA
10:5600001-5640000	SSiberia.Mongolia	SPECIFIC	14	0.367647	0	NA	NA
10:5600001-5640000	WSiberia	SPECIFIC	15	0.323529	0	NA	NA
10:5600001-5640000	E.SEAmainland	SPECIFIC	5	0.333333	0	NA	NA
10:5600001-5640000	CSiberia	SPECIFIC	15	0.370968	0	NA	NA
10:57160001-57200000	West_Asia_Armenia	SPECIFIC	10	0.453125	0	PCDH15	NA
10:57160001-57200000	SouthAsia	SPECIFIC	8	0.229167	0	PCDH15	NA
10:57160001-57200000	Volga.Ural	SPECIFIC	10	0.282609	0	PCDH15	NA
10:57160001-57200000	E.NEurope	SPECIFIC	10	0.25	0	PCDH15	NA
10:57160001-57200000	S.WEurope	SPECIFIC	10	0.321429	0	PCDH15	NA
10:5880001-5920000	SouthAsia	EITHER	5	0.25	0	GDI2,ANKRD16	NA
10:5880001-5920000	SouthAsia	SPECIFIC	3	0.25	0	GDI2,ANKRD16	NA
10:5920001-5960000	SouthAsia	EITHER	7	0.270833	0	ANKRD16,FBXO18	NA
10:5920001-5960000	E.SEAmainland	EITHER	7	0.388889	0	ANKRD16,FBXO18	NA
10:5920001-5960000	SouthAsia	SPECIFIC	4	0.270833	0	ANKRD16,FBXO18	NA
10:5920001-5960000	E.SEAmainland	SPECIFIC	4	0.333333	0	ANKRD16,FBXO18	NA
10:5960001-6000000	SouthAsia	SPECIFIC	2	0.229167	0	FBXO18,IL15RA	NA
10:5960001-6000000	E.SEAmainland	SPECIFIC	2	0.305556	0	FBXO18,IL15RA	NA
10:5960001-6000000	SouthAsia	EITHER	6	0.229167	0	FBXO18,IL15RA	NA
10:5960001-6000000	E.SEAmainland	EITHER	5	0.361111	0	FBXO18,IL15RA	NA
10:6000001-6040000	IslandSEA	SPECIFIC	1	0.355556	0	IL15RA	NA
10:6000001-6040000	WSiberia	SPECIFIC	1	0.235294	0	IL15RA	NA
10:6000001-6040000	SSiberia.Mongolia	SPECIFIC	1	0.279412	0	IL15RA	NA
10:6000001-6040000	E.SEAmainland	SPECIFIC	1	0.333333	0	IL15RA	NA
10:61800001-61840000	E.NEurope	EITHER	11	0.288462	0	ANK3	NA
10:61800001-61840000	E.NEurope	SPECIFIC	11	0.288462	0	ANK3	NA
10:6280001-6320000	E.SEAmainland	SPECIFIC	4	0.277778	0	NA	NA
10:63560001-63600000	IslandSEA	SPECIFIC	3	0.3	0	NA	NA
10:63560001-63600000	WSiberia	SPECIFIC	3	0.264706	0	NA	NA
10:63560001-63600000	SSiberia.Mongolia	SPECIFIC	3	0.323529	0	NA	NA
10:63560001-63600000	NESiberia	SPECIFIC	3	0.36	0	NA	NA
10:63560001-63600000	CSiberia	SPECIFIC	3	0.403226	0	NA	NA
10:6360001-6400000	NESiberia	SPECIFIC	4	0.6	0	DKFZP667F0711	NA
10:6360001-6400000	WSiberia	SPECIFIC	3	0.294118	0	DKFZP667F0711	NA
10:6360001-6400000	SSiberia.Mongolia	SPECIFIC	2	0.5	0	DKFZP667F0711	NA
10:63880001-63920000	SouthAsia	SPECIFIC	1	0.291667	0	NA	NA
10:63880001-63920000	SouthAsia	EITHER	1	0.291667	0	NA	NA
10:63920001-63960000	SouthAsia	SPECIFIC	7	0.3125	0	RTKN2	Racimo et al. 2016
10:63920001-63960000	SouthAsia	EITHER	7	0.3125	0	RTKN2	Racimo et al. 2016
10:6400001-6440000	SouthAsia	SPECIFIC	1	0.208333	0	NA	NA
10:64040001-64080000	SouthAsia	SPECIFIC	1	0.270833	0	NA	NA
10:64040001-64080000	SouthAsia	EITHER	1	0.270833	0	NA	NA
10:64240001-64280000	SSiberia.Mongolia	SPECIFIC	2	0.294118	0	ZNF365	NA
10:64280001-64320000	Volga.Ural	SPECIFIC	1	0.217391	0	ZNF365	NA
10:64320001-64360000	IslandSEA	SPECIFIC	4	0.311111	0	ZNF365	NA
10:64320001-64360000	IslandSEA	EITHER	4	0.311111	0	ZNF365	NA
10:64360001-64400000	West_Asia_Armenia	SPECIFIC	1	0.296875	0	ZNF365	NA
10:64360001-64400000	Volga.Ural	SPECIFIC	1	0.217391	0	ZNF365	NA
10:64400001-64440000	S.WEurope	SPECIFIC	4	0.285714	0	ZNF365	NA
10:64400001-64440000	Volga.Ural	EITHER	6	0.26087	0	ZNF365	NA
10:64400001-64440000	E.NEurope	EITHER	6	0.278846	0	ZNF365	NA
10:64400001-64440000	S.WEurope	EITHER	6	0.285714	0	ZNF365	NA
10:64400001-64440000	West_Asia_Armenia	EITHER	6	0.3125	0	ZNF365	NA
10:64400001-64440000	West_Asia_Armenia	SPECIFIC	4	0.3125	0	ZNF365	NA
10:64400001-64440000	Volga.Ural	SPECIFIC	4	0.26087	0	ZNF365	NA
10:64400001-64440000	E.NEurope	SPECIFIC	4	0.278846	0	ZNF365	NA
10:6440001-6480000	West_Asia_Armenia	EITHER	7	0.234375	0	PRKCQ	NA
10:6440001-6480000	WSiberia	EITHER	7	0.441176	0	PRKCQ	NA
10:6440001-6480000	WSiberia	SPECIFIC	7	0.441176	0	PRKCQ	NA
10:6440001-6480000	Volga.Ural	SPECIFIC	7	0.326087	0	PRKCQ	NA
10:6440001-6480000	E.NEurope	SPECIFIC	7	0.307692	0	PRKCQ	NA
10:6440001-6480000	Volga.Ural	EITHER	7	0.326087	0	PRKCQ	NA
10:6440001-6480000	S.WEurope	SPECIFIC	7	0.25	0	PRKCQ	NA
10:6440001-6480000	E.NEurope	EITHER	7	0.307692	0	PRKCQ	NA
10:6440001-6480000	West_Asia_Armenia	SPECIFIC	7	0.234375	0	PRKCQ	NA
10:64480001-64520000	IslandSEA	SPECIFIC	4	0.3	0	NA	NA
10:64560001-64600000	IslandSEA	EITHER	10	0.377778	0	ADO,EGR2	NA
10:64560001-64600000	IslandSEA	SPECIFIC	4	0.377778	0	ADO,EGR2	NA
10:64600001-64640000	IslandSEA	SPECIFIC	5	0.4	0	EGR2	Racimo et al. 2016
10:64600001-64640000	IslandSEA	EITHER	6	0.4	0	EGR2	Racimo et al. 2016
10:64720001-64760000	IslandSEA	SPECIFIC	10	0.566667	0	NA	NA
10:64720001-64760000	IslandSEA	EITHER	10	0.566667	0	NA	NA
10:64720001-64760000	CSiberia	SPECIFIC	10	0.596774	0	NA	NA
10:64720001-64760000	E.SEAmainland	SPECIFIC	10	0.361111	0	NA	NA
10:64720001-64760000	Volga.Ural	SPECIFIC	1	0.282609	0	NA	NA
10:64720001-64760000	NESiberia	EITHER	10	0.56	0	NA	NA
10:64720001-64760000	SSiberia.Mongolia	EITHER	10	0.5	0	NA	NA
10:64720001-64760000	E.SEAmainland	EITHER	10	0.361111	0	NA	NA
10:64720001-64760000	NESiberia	SPECIFIC	10	0.56	0	NA	NA
10:64720001-64760000	CSiberia	EITHER	10	0.596774	0	NA	NA
10:64720001-64760000	SSiberia.Mongolia	SPECIFIC	10	0.5	0	NA	NA
10:64800001-64840000	E.SEAmainland	EITHER	3	0.305556	0	NA	NA
10:64800001-64840000	E.SEAmainland	SPECIFIC	3	0.305556	0	NA	NA
10:64800001-64840000	S.WEurope	SPECIFIC	3	0.25	0	NA	NA
10:6480001-6520000	E.NEurope	EITHER	3	0.317308	0	PRKCQ	NA
10:6480001-6520000	West_Asia_Armenia	SPECIFIC	4	0.25	0	PRKCQ	NA
10:6480001-6520000	West_Asia_Armenia	EITHER	5	0.25	0	PRKCQ	NA
10:6480001-6520000	S.WEurope	SPECIFIC	3	0.25	0	PRKCQ	NA
10:6480001-6520000	Volga.Ural	EITHER	3	0.326087	0	PRKCQ	NA
10:6480001-6520000	Volga.Ural	SPECIFIC	3	0.326087	0	PRKCQ	NA
10:6480001-6520000	WSiberia	SPECIFIC	3	0.441176	0	PRKCQ	NA
10:6480001-6520000	SouthAsia	SPECIFIC	3	0.208333	0	PRKCQ	NA
10:6480001-6520000	E.NEurope	SPECIFIC	3	0.317308	0	PRKCQ	NA
10:64840001-64880000	E.SEAmainland	SPECIFIC	6	0.444444	0	NA	NA
10:64840001-64880000	E.SEAmainland	EITHER	6	0.444444	0	NA	NA
10:64840001-64880000	IslandSEA	EITHER	6	0.366667	0	NA	NA
10:64840001-64880000	IslandSEA	SPECIFIC	6	0.366667	0	NA	NA
10:64920001-64960000	E.SEAmainland	SPECIFIC	2	0.333333	0	JMJD1C	NA
10:65240001-65280000	E.SEAmainland	SPECIFIC	2	0.388889	0	NA	NA
10:65280001-65320000	E.SEAmainland	EITHER	4	0.388889	0	REEP3	NA
10:65280001-65320000	IslandSEA	EITHER	4	0.322222	0	REEP3	NA
10:65280001-65320000	IslandSEA	SPECIFIC	4	0.322222	0	REEP3	NA
10:65280001-65320000	E.SEAmainland	SPECIFIC	4	0.388889	0	REEP3	NA
10:65320001-65360000	E.SEAmainland	SPECIFIC	3	0.388889	0	REEP3	NA
10:65320001-65360000	IslandSEA	SPECIFIC	3	0.322222	0	REEP3	NA
10:65320001-65360000	E.SEAmainland	EITHER	3	0.388889	0	REEP3	NA
10:66520001-66560000	WSiberia	SPECIFIC	11	0.323529	0	NA	NA
10:66520001-66560000	WSiberia	EITHER	11	0.323529	0	NA	NA
10:66600001-66640000	WSiberia	EITHER	7	0.294118	0	NA	NA
10:66600001-66640000	WSiberia	SPECIFIC	7	0.294118	0	NA	NA
10:66880001-66920000	NESiberia	SPECIFIC	1	0.22	0	NA	NA
10:66880001-66920000	WSiberia	SPECIFIC	1	0.264706	0	NA	NA
10:66920001-66960000	CSiberia	SPECIFIC	1	0.209677	0	NA	NA
10:66920001-66960000	IslandSEA	SPECIFIC	1	0.311111	0	NA	NA
10:66920001-66960000	E.SEAmainland	SPECIFIC	1	0.222222	0	NA	NA
10:66960001-67000000	IslandSEA	SPECIFIC	2	0.311111	0	NA	NA
10:66960001-67000000	E.SEAmainland	SPECIFIC	1	0.222222	0	NA	NA
10:66960001-67000000	CSiberia	SPECIFIC	1	0.209677	0	NA	NA
10:67160001-67200000	CSiberia	SPECIFIC	5	0.33871	0	NA	Racimo et al. 2016
10:67200001-67240000	CSiberia	EITHER	9	0.354839	0	NA	Racimo et al. 2016
10:6720001-6760000	E.SEAmainland	SPECIFIC	1	0.222222	0	NA	NA
10:67240001-67280000	CSiberia	EITHER	5	0.354839	0	NA	Racimo et al. 2016
10:67280001-67320000	CSiberia	SPECIFIC	8	0.354839	0	NA	NA
10:67280001-67320000	CSiberia	EITHER	8	0.354839	0	NA	NA
10:67560001-67600000	Volga.Ural	EITHER	2	0.23913	0	NA	NA
10:67560001-67600000	West_Asia_Armenia	EITHER	2	0.28125	0	NA	NA
10:67600001-67640000	Volga.Ural	SPECIFIC	3	0.23913	0	NA	NA
10:67600001-67640000	West_Asia_Armenia	SPECIFIC	3	0.3125	0	NA	NA
10:67600001-67640000	West_Asia_Armenia	EITHER	5	0.3125	0	NA	NA
10:67600001-67640000	Volga.Ural	EITHER	5	0.23913	0	NA	NA
10:6760001-6800000	CSiberia	SPECIFIC	1	0.225806	0	NA	NA
10:6760001-6800000	E.SEAmainland	SPECIFIC	1	0.472222	0	NA	NA
10:6760001-6800000	IslandSEA	SPECIFIC	1	0.333333	0	NA	NA
10:6760001-6800000	WSiberia	SPECIFIC	1	0.411765	0	NA	NA
10:6760001-6800000	SSiberia.Mongolia	SPECIFIC	1	0.25	0	NA	NA
10:67640001-67680000	West_Asia_Armenia	EITHER	4	0.3125	0	CTNNA3	NA
10:67640001-67680000	West_Asia_Armenia	SPECIFIC	3	0.3125	0	CTNNA3	NA
10:67640001-67680000	Volga.Ural	EITHER	4	0.23913	0	CTNNA3	NA
10:67640001-67680000	Volga.Ural	SPECIFIC	3	0.23913	0	CTNNA3	NA
10:67680001-67720000	Volga.Ural	SPECIFIC	2	0.23913	0	CTNNA3	NA
10:67680001-67720000	Volga.Ural	EITHER	2	0.23913	0	CTNNA3	NA
10:67680001-67720000	West_Asia_Armenia	SPECIFIC	3	0.34375	0	CTNNA3	NA
10:67680001-67720000	West_Asia_Armenia	EITHER	3	0.34375	0	CTNNA3	NA
10:67720001-67760000	West_Asia_Armenia	EITHER	3	0.25	0	CTNNA3	NA
10:67720001-67760000	West_Asia_Armenia	SPECIFIC	3	0.25	0	CTNNA3	NA
10:67760001-67800000	West_Asia_Armenia	EITHER	2	0.25	0	CTNNA3	NA
10:67760001-67800000	West_Asia_Armenia	SPECIFIC	2	0.25	0	CTNNA3	NA
10:6800001-6840000	SSiberia.Mongolia	SPECIFIC	1	0.279412	0	NA	NA
10:6800001-6840000	NESiberia	SPECIFIC	1	0.2	0	NA	NA
10:6800001-6840000	E.SEAmainland	SPECIFIC	1	0.444444	0	NA	NA
10:6800001-6840000	IslandSEA	SPECIFIC	1	0.333333	0	NA	NA
10:6800001-6840000	E.SEAmainland	EITHER	3	0.444444	0	NA	NA
10:6800001-6840000	SSiberia.Mongolia	EITHER	3	0.308824	0	NA	NA
10:6800001-6840000	CSiberia	SPECIFIC	1	0.225806	0	NA	NA
10:6800001-6840000	WSiberia	SPECIFIC	1	0.264706	0	NA	NA
10:68440001-68480000	IslandSEA	EITHER	11	0.444444	0	CTNNA3	NA
10:68440001-68480000	E.SEAmainland	SPECIFIC	2	0.277778	0	CTNNA3	NA
10:68480001-68520000	IslandSEA	SPECIFIC	3	0.444444	0	CTNNA3	NA
10:68480001-68520000	IslandSEA	EITHER	5	0.444444	0	CTNNA3	NA
10:68480001-68520000	E.SEAmainland	SPECIFIC	3	0.277778	0	CTNNA3	NA
10:68600001-68640000	IslandSEA	SPECIFIC	4	0.4	0	CTNNA3	NA
10:68600001-68640000	Volga.Ural	SPECIFIC	3	0.23913	0	CTNNA3	NA
10:68600001-68640000	SouthAsia	EITHER	6	0.229167	0	CTNNA3	NA
10:68600001-68640000	SouthAsia	SPECIFIC	3	0.229167	0	CTNNA3	NA
10:68600001-68640000	Volga.Ural	EITHER	6	0.23913	0	CTNNA3	NA
10:68600001-68640000	SSiberia.Mongolia	SPECIFIC	4	0.308824	0	CTNNA3	NA
10:68600001-68640000	E.SEAmainland	SPECIFIC	4	0.388889	0	CTNNA3	NA
10:68600001-68640000	SSiberia.Mongolia	EITHER	7	0.308824	0	CTNNA3	NA
10:68600001-68640000	E.SEAmainland	EITHER	7	0.388889	0	CTNNA3	NA
10:68600001-68640000	IslandSEA	EITHER	7	0.4	0	CTNNA3	NA
10:68680001-68720000	E.SEAmainland	EITHER	3	0.416667	0	CTNNA3,LRRTM3	NA
10:68680001-68720000	E.SEAmainland	SPECIFIC	3	0.416667	0	CTNNA3,LRRTM3	NA
10:68680001-68720000	IslandSEA	SPECIFIC	3	0.388889	0	CTNNA3,LRRTM3	NA
10:68680001-68720000	SSiberia.Mongolia	SPECIFIC	3	0.279412	0	CTNNA3,LRRTM3	NA
10:68720001-68760000	SSiberia.Mongolia	EITHER	4	0.352941	0	CTNNA3,LRRTM3	NA
10:68720001-68760000	SSiberia.Mongolia	SPECIFIC	2	0.352941	0	CTNNA3,LRRTM3	NA
10:68720001-68760000	E.SEAmainland	SPECIFIC	2	0.388889	0	CTNNA3,LRRTM3	NA
10:68720001-68760000	WSiberia	EITHER	4	0.294118	0	CTNNA3,LRRTM3	NA
10:68720001-68760000	E.SEAmainland	EITHER	4	0.388889	0	CTNNA3,LRRTM3	NA
10:69000001-69040000	E.SEAmainland	EITHER	12	0.416667	0	CTNNA3	NA
10:69000001-69040000	E.SEAmainland	SPECIFIC	12	0.416667	0	CTNNA3	NA
10:69040001-69080000	E.SEAmainland	SPECIFIC	6	0.361111	0	CTNNA3	NA
10:69040001-69080000	E.SEAmainland	EITHER	7	0.361111	0	CTNNA3	NA
10:69120001-69160000	IslandSEA	SPECIFIC	4	0.344444	0	CTNNA3	Sankararaman et al. 2016
10:69120001-69160000	IslandSEA	EITHER	4	0.344444	0	CTNNA3	Sankararaman et al. 2016
10:69120001-69160000	E.SEAmainland	EITHER	4	0.361111	0	CTNNA3	Sankararaman et al. 2016
10:69120001-69160000	E.SEAmainland	SPECIFIC	4	0.361111	0	CTNNA3	Sankararaman et al. 2016
10:69160001-69200000	E.SEAmainland	SPECIFIC	2	0.388889	0	CTNNA3	Sankararaman et al. 2016
10:69160001-69200000	SSiberia.Mongolia	SPECIFIC	2	0.294118	0	CTNNA3	Sankararaman et al. 2016
10:69200001-69240000	SSiberia.Mongolia	SPECIFIC	4	0.308824	0	CTNNA3	Sankararaman et al. 2016
10:69200001-69240000	IslandSEA	EITHER	4	0.322222	0	CTNNA3	Sankararaman et al. 2016
10:69200001-69240000	NESiberia	SPECIFIC	4	0.4	0	CTNNA3	Sankararaman et al. 2016
10:69200001-69240000	E.SEAmainland	SPECIFIC	4	0.388889	0	CTNNA3	Sankararaman et al. 2016
10:69200001-69240000	E.SEAmainland	EITHER	4	0.388889	0	CTNNA3	Sankararaman et al. 2016
10:69200001-69240000	SSiberia.Mongolia	EITHER	4	0.308824	0	CTNNA3	Sankararaman et al. 2016
10:69200001-69240000	IslandSEA	SPECIFIC	4	0.322222	0	CTNNA3	Sankararaman et al. 2016
10:69240001-69280000	NESiberia	SPECIFIC	4	0.46	0	CTNNA3	Sankararaman et al. 2016
10:69240001-69280000	E.SEAmainland	EITHER	4	0.388889	0	CTNNA3	Sankararaman et al. 2016
10:69240001-69280000	IslandSEA	EITHER	4	0.344444	0	CTNNA3	Sankararaman et al. 2016
10:69240001-69280000	SSiberia.Mongolia	SPECIFIC	4	0.323529	0	CTNNA3	Sankararaman et al. 2016
10:69240001-69280000	SSiberia.Mongolia	EITHER	4	0.323529	0	CTNNA3	Sankararaman et al. 2016
10:69240001-69280000	IslandSEA	SPECIFIC	4	0.344444	0	CTNNA3	Sankararaman et al. 2016
10:69240001-69280000	E.SEAmainland	SPECIFIC	4	0.388889	0	CTNNA3	Sankararaman et al. 2016
10:69280001-69320000	IslandSEA	SPECIFIC	4	0.344444	0	CTNNA3	Sankararaman et al. 2016
10:69280001-69320000	E.SEAmainland	SPECIFIC	4	0.388889	0	CTNNA3	Sankararaman et al. 2016
10:69280001-69320000	SSiberia.Mongolia	EITHER	4	0.382353	0	CTNNA3	Sankararaman et al. 2016
10:69280001-69320000	SSiberia.Mongolia	SPECIFIC	4	0.382353	0	CTNNA3	Sankararaman et al. 2016
10:69280001-69320000	E.SEAmainland	EITHER	4	0.388889	0	CTNNA3	Sankararaman et al. 2016
10:69280001-69320000	NESiberia	SPECIFIC	4	0.46	0	CTNNA3	Sankararaman et al. 2016
10:69280001-69320000	IslandSEA	EITHER	4	0.344444	0	CTNNA3	Sankararaman et al. 2016
10:69320001-69360000	E.SEAmainland	SPECIFIC	2	0.388889	0	CTNNA3	Sankararaman et al. 2016
10:69320001-69360000	E.SEAmainland	EITHER	3	0.388889	0	CTNNA3	Sankararaman et al. 2016
10:69320001-69360000	SSiberia.Mongolia	SPECIFIC	2	0.397059	0	CTNNA3	Sankararaman et al. 2016
10:69320001-69360000	SSiberia.Mongolia	EITHER	3	0.397059	0	CTNNA3	Sankararaman et al. 2016
10:69400001-69440000	CSiberia	EITHER	9	0.370968	0	CTNNA3	Racimo et al. 2016,Sankararaman et al. 2016
10:69400001-69440000	E.SEAmainland	SPECIFIC	9	0.444444	0	CTNNA3	Racimo et al. 2016,Sankararaman et al. 2016
10:69400001-69440000	IslandSEA	SPECIFIC	9	0.344444	0	CTNNA3	Racimo et al. 2016,Sankararaman et al. 2016
10:69400001-69440000	SSiberia.Mongolia	SPECIFIC	9	0.426471	0	CTNNA3	Racimo et al. 2016,Sankararaman et al. 2016
10:69400001-69440000	SSiberia.Mongolia	EITHER	9	0.426471	0	CTNNA3	Racimo et al. 2016,Sankararaman et al. 2016
10:69400001-69440000	NESiberia	EITHER	9	0.48	0	CTNNA3	Racimo et al. 2016,Sankararaman et al. 2016
10:69400001-69440000	IslandSEA	EITHER	9	0.344444	0	CTNNA3	Racimo et al. 2016,Sankararaman et al. 2016
10:69400001-69440000	NESiberia	SPECIFIC	9	0.48	0	CTNNA3	Racimo et al. 2016,Sankararaman et al. 2016
10:69400001-69440000	E.SEAmainland	EITHER	9	0.444444	0	CTNNA3	Racimo et al. 2016,Sankararaman et al. 2016
10:69400001-69440000	CSiberia	SPECIFIC	9	0.370968	0	CTNNA3	Racimo et al. 2016,Sankararaman et al. 2016
10:69440001-69480000	E.SEAmainland	EITHER	3	0.444444	0	CTNNA3	Sankararaman et al. 2016
10:69440001-69480000	SSiberia.Mongolia	EITHER	3	0.455882	0	CTNNA3	Sankararaman et al. 2016
10:69480001-69520000	E.SEAmainland	SPECIFIC	2	0.444444	0	NA	Sankararaman et al. 2016
10:69480001-69520000	SSiberia.Mongolia	SPECIFIC	2	0.470588	0	NA	Sankararaman et al. 2016
10:69520001-69560000	SSiberia.Mongolia	SPECIFIC	2	0.470588	0	DNAJC12	Sankararaman et al. 2016
10:69520001-69560000	E.SEAmainland	SPECIFIC	2	0.444444	0	DNAJC12	Sankararaman et al. 2016
10:6960001-7000000	S.WEurope	SPECIFIC	2	0.285714	0	NA	NA
10:6960001-7000000	S.WEurope	EITHER	4	0.285714	0	NA	NA
10:6960001-7000000	E.SEAmainland	SPECIFIC	2	0.444444	0	NA	NA
10:6960001-7000000	E.SEAmainland	EITHER	3	0.444444	0	NA	NA
10:69920001-69960000	NESiberia	EITHER	8	0.36	0	MYPN	NA
10:69920001-69960000	NESiberia	SPECIFIC	4	0.36	0	MYPN	NA
10:69920001-69960000	SSiberia.Mongolia	SPECIFIC	4	0.308824	0	MYPN	NA
10:69920001-69960000	CSiberia	EITHER	8	0.370968	0	MYPN	NA
10:69920001-69960000	CSiberia	SPECIFIC	4	0.370968	0	MYPN	NA
10:69920001-69960000	SSiberia.Mongolia	EITHER	8	0.323529	0	MYPN	NA
10:69960001-70000000	SSiberia.Mongolia	EITHER	8	0.397059	0	MYPN,ATOH7	Racimo et al. 2016
10:69960001-70000000	NESiberia	SPECIFIC	5	0.44	0	MYPN,ATOH7	Racimo et al. 2016
10:69960001-70000000	CSiberia	EITHER	8	0.516129	0	MYPN,ATOH7	Racimo et al. 2016
10:69960001-70000000	Volga.Ural	SPECIFIC	1	0.217391	0	MYPN,ATOH7	Racimo et al. 2016
10:69960001-70000000	NESiberia	EITHER	8	0.44	0	MYPN,ATOH7	Racimo et al. 2016
10:69960001-70000000	SSiberia.Mongolia	SPECIFIC	5	0.397059	0	MYPN,ATOH7	Racimo et al. 2016
10:69960001-70000000	West_Asia_Armenia	SPECIFIC	4	0.21875	0	MYPN,ATOH7	Racimo et al. 2016
10:69960001-70000000	WSiberia	SPECIFIC	5	0.382353	0	MYPN,ATOH7	Racimo et al. 2016
10:69960001-70000000	CSiberia	SPECIFIC	5	0.516129	0	MYPN,ATOH7	Racimo et al. 2016
10:69960001-70000000	WSiberia	EITHER	8	0.382353	0	MYPN,ATOH7	Racimo et al. 2016
10:70000001-70040000	NESiberia	SPECIFIC	7	0.58	0	NA	NA
10:70000001-70040000	CSiberia	EITHER	24	0.516129	0	NA	NA
10:70000001-70040000	SSiberia.Mongolia	SPECIFIC	7	0.382353	0	NA	NA
10:70000001-70040000	SSiberia.Mongolia	EITHER	24	0.382353	0	NA	NA
10:70000001-70040000	WSiberia	SPECIFIC	7	0.382353	0	NA	NA
10:70000001-70040000	NESiberia	EITHER	24	0.58	0	NA	NA
10:70000001-70040000	SouthAsia	EITHER	18	0.25	0	NA	NA
10:70000001-70040000	WSiberia	EITHER	24	0.382353	0	NA	NA
10:70000001-70040000	CSiberia	SPECIFIC	7	0.516129	0	NA	NA
10:7000001-7040000	SSiberia.Mongolia	SPECIFIC	4	0.485294	0	NA	Racimo et al. 2016,Sankararaman et al. 2014
10:7000001-7040000	Volga.Ural	SPECIFIC	2	0.217391	0	NA	Racimo et al. 2016,Sankararaman et al. 2014
10:7000001-7040000	IslandSEA	SPECIFIC	4	0.411111	0	NA	Racimo et al. 2016,Sankararaman et al. 2014
10:7000001-7040000	SSiberia.Mongolia	EITHER	17	0.485294	0	NA	Racimo et al. 2016,Sankararaman et al. 2014
10:7000001-7040000	IslandSEA	EITHER	16	0.433333	0	NA	Racimo et al. 2016,Sankararaman et al. 2014
10:7000001-7040000	E.SEAmainland	SPECIFIC	4	0.444444	0	NA	Racimo et al. 2016,Sankararaman et al. 2014
10:7000001-7040000	E.SEAmainland	EITHER	17	0.444444	0	NA	Racimo et al. 2016,Sankararaman et al. 2014
10:70040001-70080000	SouthAsia	EITHER	5	0.270833	0	PBLD	Racimo et al. 2016
10:70040001-70080000	NESiberia	EITHER	5	0.6	0	PBLD	Racimo et al. 2016
10:70040001-70080000	SouthAsia	SPECIFIC	5	0.270833	0	PBLD	Racimo et al. 2016
10:70040001-70080000	IslandSEA	SPECIFIC	3	0.322222	0	PBLD	Racimo et al. 2016
10:70040001-70080000	CSiberia	EITHER	5	0.483871	0	PBLD	Racimo et al. 2016
10:70040001-70080000	SSiberia.Mongolia	EITHER	5	0.470588	0	PBLD	Racimo et al. 2016
10:70040001-70080000	CSiberia	SPECIFIC	5	0.483871	0	PBLD	Racimo et al. 2016
10:70040001-70080000	WSiberia	SPECIFIC	5	0.470588	0	PBLD	Racimo et al. 2016
10:70040001-70080000	Volga.Ural	EITHER	3	0.23913	0	PBLD	Racimo et al. 2016
10:70040001-70080000	SSiberia.Mongolia	SPECIFIC	5	0.470588	0	PBLD	Racimo et al. 2016
10:70040001-70080000	NESiberia	SPECIFIC	5	0.6	0	PBLD	Racimo et al. 2016
10:70040001-70080000	WSiberia	EITHER	5	0.470588	0	PBLD	Racimo et al. 2016
10:70040001-70080000	Volga.Ural	SPECIFIC	3	0.23913	0	PBLD	Racimo et al. 2016
10:70080001-70120000	SouthAsia	SPECIFIC	3	0.208333	0	PBLD,HNRNPH3,RUFY2	NA
10:70080001-70120000	SSiberia.Mongolia	SPECIFIC	3	0.382353	0	PBLD,HNRNPH3,RUFY2	NA
10:70080001-70120000	West_Asia_Armenia	SPECIFIC	3	0.21875	0	PBLD,HNRNPH3,RUFY2	NA
10:70080001-70120000	WSiberia	SPECIFIC	3	0.294118	0	PBLD,HNRNPH3,RUFY2	NA
10:70080001-70120000	SSiberia.Mongolia	EITHER	3	0.382353	0	PBLD,HNRNPH3,RUFY2	NA
10:70120001-70160000	SSiberia.Mongolia	SPECIFIC	2	0.264706	0	RUFY2	NA
10:70120001-70160000	SouthAsia	SPECIFIC	2	0.208333	0	RUFY2	NA
10:70120001-70160000	West_Asia_Armenia	SPECIFIC	2	0.21875	0	RUFY2	NA
10:70160001-70200000	West_Asia_Armenia	SPECIFIC	2	0.234375	0	RUFY2,DNA2	NA
10:70160001-70200000	SSiberia.Mongolia	SPECIFIC	2	0.264706	0	RUFY2,DNA2	NA
10:70160001-70200000	SouthAsia	SPECIFIC	2	0.208333	0	RUFY2,DNA2	NA
10:70160001-70200000	West_Asia_Armenia	EITHER	2	0.234375	0	RUFY2,DNA2	NA
10:70240001-70280000	SouthAsia	EITHER	2	0.229167	0	SLC25A16	NA
10:70240001-70280000	SSiberia.Mongolia	SPECIFIC	2	0.279412	0	SLC25A16	NA
10:70240001-70280000	SouthAsia	SPECIFIC	2	0.229167	0	SLC25A16	NA
10:70320001-70360000	Volga.Ural	EITHER	5	0.347826	0	TET1	NA
10:70320001-70360000	Volga.Ural	SPECIFIC	5	0.347826	0	TET1	NA
10:70320001-70360000	E.NEurope	SPECIFIC	2	0.259615	0	TET1	NA
10:70320001-70360000	NESiberia	SPECIFIC	5	0.5	0	TET1	NA
10:70320001-70360000	SSiberia.Mongolia	SPECIFIC	5	0.308824	0	TET1	NA
10:70320001-70360000	CSiberia	EITHER	5	0.435484	0	TET1	NA
10:70320001-70360000	SSiberia.Mongolia	EITHER	5	0.308824	0	TET1	NA
10:70320001-70360000	NESiberia	EITHER	5	0.5	0	TET1	NA
10:70320001-70360000	SouthAsia	SPECIFIC	4	0.208333	0	TET1	NA
10:70320001-70360000	CSiberia	SPECIFIC	5	0.435484	0	TET1	NA
10:7040001-7080000	SSiberia.Mongolia	SPECIFIC	3	0.455882	0	NA	Sankararaman et al. 2014,Racimo et al. 2016
10:7040001-7080000	SSiberia.Mongolia	EITHER	3	0.455882	0	NA	Sankararaman et al. 2014,Racimo et al. 2016
10:7040001-7080000	IslandSEA	SPECIFIC	3	0.344444	0	NA	Sankararaman et al. 2014,Racimo et al. 2016
10:7040001-7080000	E.SEAmainland	EITHER	3	0.444444	0	NA	Sankararaman et al. 2014,Racimo et al. 2016
10:7040001-7080000	E.SEAmainland	SPECIFIC	3	0.444444	0	NA	Sankararaman et al. 2014,Racimo et al. 2016
10:70440001-70480000	Volga.Ural	SPECIFIC	2	0.282609	0	TET1	NA
10:70440001-70480000	E.NEurope	SPECIFIC	2	0.240385	0	TET1	NA
10:70440001-70480000	Volga.Ural	EITHER	2	0.282609	0	TET1	NA
10:70480001-70520000	E.NEurope	SPECIFIC	3	0.240385	0	CCAR1	NA
10:70480001-70520000	Volga.Ural	SPECIFIC	3	0.282609	0	CCAR1	NA
10:70480001-70520000	Volga.Ural	EITHER	3	0.282609	0	CCAR1	NA
10:70520001-70560000	NESiberia	SPECIFIC	4	0.38	0	CCAR1	NA
10:70520001-70560000	E.NEurope	SPECIFIC	4	0.240385	0	CCAR1	NA
10:70520001-70560000	Volga.Ural	SPECIFIC	4	0.26087	0	CCAR1	NA
10:70520001-70560000	Volga.Ural	EITHER	4	0.26087	0	CCAR1	NA
10:70560001-70600000	Volga.Ural	EITHER	3	0.26087	0	STOX1	NA
10:70560001-70600000	Volga.Ural	SPECIFIC	3	0.26087	0	STOX1	NA
10:70560001-70600000	E.NEurope	SPECIFIC	3	0.240385	0	STOX1	NA
10:70600001-70640000	Volga.Ural	SPECIFIC	1	0.217391	0	STOX1	NA
10:70640001-70680000	Volga.Ural	SPECIFIC	2	0.217391	0	STOX1,DDX50	NA
10:70640001-70680000	E.NEurope	SPECIFIC	2	0.25	0	STOX1,DDX50	NA
10:70720001-70760000	E.NEurope	EITHER	3	0.25	0	DDX21,KIAA1279	NA
10:70760001-70800000	SouthAsia	SPECIFIC	1	0.208333	0	KIAA1279	NA
10:70760001-70800000	E.NEurope	SPECIFIC	3	0.230769	0	KIAA1279	NA
10:7080001-7120000	IslandSEA	EITHER	6	0.311111	0	NA	Racimo et al. 2016,Sankararaman et al. 2014
10:7080001-7120000	E.SEAmainland	EITHER	6	0.416667	0	NA	Racimo et al. 2016,Sankararaman et al. 2014
10:7080001-7120000	NESiberia	EITHER	6	0.5	0	NA	Racimo et al. 2016,Sankararaman et al. 2014
10:7080001-7120000	SSiberia.Mongolia	EITHER	6	0.470588	0	NA	Racimo et al. 2016,Sankararaman et al. 2014
10:7080001-7120000	IslandSEA	SPECIFIC	4	0.3	0	NA	Racimo et al. 2016,Sankararaman et al. 2014
10:7080001-7120000	SSiberia.Mongolia	SPECIFIC	4	0.470588	0	NA	Racimo et al. 2016,Sankararaman et al. 2014
10:7080001-7120000	NESiberia	SPECIFIC	4	0.5	0	NA	Racimo et al. 2016,Sankararaman et al. 2014
10:7080001-7120000	CSiberia	EITHER	6	0.403226	0	NA	Racimo et al. 2016,Sankararaman et al. 2014
10:7080001-7120000	CSiberia	SPECIFIC	4	0.403226	0	NA	Racimo et al. 2016,Sankararaman et al. 2014
10:7080001-7120000	E.SEAmainland	SPECIFIC	4	0.416667	0	NA	Racimo et al. 2016,Sankararaman et al. 2014
10:70840001-70880000	E.NEurope	SPECIFIC	2	0.278846	0	SRGN	NA
10:70960001-71000000	E.NEurope	SPECIFIC	4	0.307692	0	SUPV3L1,HKDC1	NA
10:70960001-71000000	E.NEurope	EITHER	4	0.307692	0	SUPV3L1,HKDC1	NA
10:71000001-71040000	SouthAsia	SPECIFIC	2	0.333333	0	HKDC1,HK1	NA
10:71000001-71040000	E.NEurope	SPECIFIC	2	0.355769	0	HKDC1,HK1	NA
10:71000001-71040000	E.NEurope	EITHER	4	0.355769	0	HKDC1,HK1	NA
10:71000001-71040000	Volga.Ural	SPECIFIC	2	0.369565	0	HKDC1,HK1	NA
10:71000001-71040000	SouthAsia	EITHER	4	0.333333	0	HKDC1,HK1	NA
10:71000001-71040000	Volga.Ural	EITHER	4	0.369565	0	HKDC1,HK1	NA
10:71000001-71040000	SSiberia.Mongolia	SPECIFIC	2	0.279412	0	HKDC1,HK1	NA
10:71080001-71120000	SouthAsia	SPECIFIC	2	0.25	0	HK1	NA
10:71080001-71120000	SouthAsia	EITHER	2	0.25	0	HK1	NA
10:71120001-71160000	SouthAsia	SPECIFIC	1	0.25	0	HK1	NA
10:71120001-71160000	SouthAsia	EITHER	1	0.25	0	HK1	NA
10:71160001-71200000	S.WEurope	EITHER	4	0.285714	0	HK1,TACR2	NA
10:71160001-71200000	S.WEurope	SPECIFIC	4	0.285714	0	HK1,TACR2	NA
10:7120001-7160000	SSiberia.Mongolia	EITHER	3	0.455882	0	NA	Racimo et al. 2016
10:7120001-7160000	WSiberia	SPECIFIC	3	0.352941	0	NA	Racimo et al. 2016
10:7120001-7160000	E.SEAmainland	SPECIFIC	3	0.5	0	NA	Racimo et al. 2016
10:7120001-7160000	IslandSEA	SPECIFIC	3	0.466667	0	NA	Racimo et al. 2016
10:7120001-7160000	SSiberia.Mongolia	SPECIFIC	3	0.455882	0	NA	Racimo et al. 2016
10:7120001-7160000	E.SEAmainland	EITHER	3	0.5	0	NA	Racimo et al. 2016
10:71280001-71320000	Volga.Ural	EITHER	2	0.369565	0	NA	NA
10:71280001-71320000	S.WEurope	EITHER	3	0.285714	0	NA	NA
10:71280001-71320000	SouthAsia	EITHER	2	0.291667	0	NA	NA
10:71320001-71360000	E.NEurope	SPECIFIC	2	0.375	0	NEUROG3	NA
10:71320001-71360000	S.WEurope	SPECIFIC	2	0.285714	0	NEUROG3	NA
10:71320001-71360000	SouthAsia	EITHER	2	0.229167	0	NEUROG3	NA
10:71320001-71360000	West_Asia_Armenia	SPECIFIC	1	0.21875	0	NEUROG3	NA
10:71320001-71360000	SouthAsia	SPECIFIC	2	0.229167	0	NEUROG3	NA
10:71320001-71360000	Volga.Ural	EITHER	3	0.391304	0	NEUROG3	NA
10:71320001-71360000	Volga.Ural	SPECIFIC	3	0.391304	0	NEUROG3	NA
10:71360001-71400000	E.SEAmainland	SPECIFIC	2	0.305556	0	C10orf35	NA
10:71400001-71440000	Volga.Ural	SPECIFIC	5	0.369565	NA	NA	NA
10:71400001-71440000	E.NEurope	SPECIFIC	5	0.230769	NA	NA	NA
10:71400001-71440000	S.WEurope	SPECIFIC	4	0.321429	NA	NA	NA
10:71400001-71440000	WSiberia	EITHER	12	0.294118	NA	NA	NA
10:71400001-71440000	Volga.Ural	EITHER	12	0.326087	NA	NA	NA
10:71400001-71440000	S.WEurope	EITHER	11	0.321429	NA	NA	NA
10:71440001-71480000	Volga.Ural	EITHER	3	0.326087	NA	RP11-242G20.1	NA
10:71440001-71480000	S.WEurope	EITHER	3	0.321429	NA	RP11-242G20.1	NA
10:71600001-71640000	WSiberia	SPECIFIC	3	0.441176	0	COL13A1	NA
10:71600001-71640000	West_Asia_Armenia	SPECIFIC	3	0.28125	0	COL13A1	NA
10:71600001-71640000	WSiberia	EITHER	4	0.441176	0	COL13A1	NA
10:71600001-71640000	West_Asia_Armenia	EITHER	4	0.28125	0	COL13A1	NA
10:71840001-71880000	SSiberia.Mongolia	SPECIFIC	3	0.279412	0	H2AFY2,AIFM2	NA
10:72240001-72280000	E.NEurope	EITHER	3	0.288462	0	PALD1	NA
10:72240001-72280000	E.NEurope	SPECIFIC	3	0.288462	0	PALD1	NA
10:72240001-72280000	S.WEurope	SPECIFIC	3	0.321429	0	PALD1	NA
10:72240001-72280000	West_Asia_Armenia	SPECIFIC	2	0.21875	0	PALD1	NA
10:72240001-72280000	S.WEurope	EITHER	3	0.321429	0	PALD1	NA
10:72280001-72320000	West_Asia_Armenia	EITHER	5	0.234375	0	PALD1	NA
10:72280001-72320000	E.NEurope	EITHER	5	0.326923	0	PALD1	NA
10:72280001-72320000	SouthAsia	SPECIFIC	3	0.229167	0	PALD1	NA
10:72280001-72320000	SouthAsia	EITHER	3	0.229167	0	PALD1	NA
10:72280001-72320000	E.NEurope	SPECIFIC	5	0.326923	0	PALD1	NA
10:72280001-72320000	S.WEurope	SPECIFIC	5	0.321429	0	PALD1	NA
10:72280001-72320000	NESiberia	SPECIFIC	5	0.4	0	PALD1	NA
10:72280001-72320000	West_Asia_Armenia	SPECIFIC	5	0.234375	0	PALD1	NA
10:72280001-72320000	NESiberia	EITHER	5	0.4	0	PALD1	NA
10:72280001-72320000	S.WEurope	EITHER	5	0.321429	0	PALD1	NA
10:72480001-72520000	SouthAsia	EITHER	3	0.270833	0	ADAMTS14	NA
10:72480001-72520000	E.NEurope	EITHER	8	0.307692	0	ADAMTS14	NA
10:72480001-72520000	Volga.Ural	SPECIFIC	6	0.282609	0	ADAMTS14	NA
10:72480001-72520000	S.WEurope	EITHER	8	0.357143	0	ADAMTS14	NA
10:72480001-72520000	S.WEurope	SPECIFIC	7	0.357143	0	ADAMTS14	NA
10:72480001-72520000	E.NEurope	SPECIFIC	7	0.307692	0	ADAMTS14	NA
10:72480001-72520000	Volga.Ural	EITHER	7	0.282609	0	ADAMTS14	NA
10:72480001-72520000	SouthAsia	SPECIFIC	3	0.270833	0	ADAMTS14	NA
10:72480001-72520000	NESiberia	EITHER	5	0.36	0	ADAMTS14	NA
10:72960001-73000000	S.WEurope	EITHER	4	0.285714	0	UNC5B	NA
10:72960001-73000000	S.WEurope	SPECIFIC	3	0.285714	0	UNC5B	NA
10:73440001-73480000	E.SEAmainland	EITHER	6	0.333333	NA	CDH23,C10orf105	NA
10:73440001-73480000	E.SEAmainland	SPECIFIC	6	0.333333	NA	CDH23,C10orf105	NA
10:7480001-7520000	Volga.Ural	EITHER	2	0.521739	0	NA	Racimo et al. 2016
10:7480001-7520000	West_Asia_Armenia	EITHER	2	0.359375	0	NA	Racimo et al. 2016
10:7480001-7520000	SouthAsia	EITHER	2	0.625	0	NA	Racimo et al. 2016
10:78040001-78080000	IslandSEA	SPECIFIC	2	0.222222	0	C10orf11	NA
10:800001-840000	S.WEurope	SPECIFIC	2	0.25	NA	NA	NA
10:800001-840000	E.NEurope	SPECIFIC	2	0.230769	NA	NA	NA
10:80520001-80560000	E.SEAmainland	SPECIFIC	1	0.222222	0	NA	NA
10:80520001-80560000	SSiberia.Mongolia	SPECIFIC	1	0.220588	0	NA	NA
10:80520001-80560000	SouthAsia	SPECIFIC	1	0.270833	0	NA	NA
10:80520001-80560000	NESiberia	SPECIFIC	1	0.22	0	NA	NA
10:80520001-80560000	S.WEurope	SPECIFIC	1	0.357143	0	NA	NA
10:80520001-80560000	WSiberia	SPECIFIC	1	0.235294	0	NA	NA
10:80520001-80560000	Volga.Ural	SPECIFIC	1	0.282609	0	NA	NA
10:80520001-80560000	CSiberia	SPECIFIC	1	0.258065	0	NA	NA
10:80520001-80560000	IslandSEA	SPECIFIC	1	0.322222	0	NA	NA
10:80840001-80880000	S.WEurope	SPECIFIC	1	0.214286	NA	ZMIZ1	NA
10:80840001-80880000	E.SEAmainland	SPECIFIC	1	0.222222	NA	ZMIZ1	NA
10:80840001-80880000	IslandSEA	SPECIFIC	1	0.388889	NA	ZMIZ1	NA
10:8160001-8200000	SouthAsia	EITHER	6	0.229167	0	NA	NA
10:8200001-8240000	NESiberia	SPECIFIC	7	0.34	0	NA	NA
10:8200001-8240000	SouthAsia	EITHER	3	0.25	0	NA	NA
10:8200001-8240000	SouthAsia	SPECIFIC	7	0.208333	0	NA	NA
10:8240001-8280000	SouthAsia	SPECIFIC	3	0.229167	0	NA	NA
10:8240001-8280000	SouthAsia	EITHER	9	0.25	0	NA	NA
10:82440001-82480000	West_Asia_Armenia	SPECIFIC	1	0.21875	0	NA	NA
10:8280001-8320000	West_Asia_Armenia	SPECIFIC	1	0.203125	0	NA	NA
10:8280001-8320000	SouthAsia	SPECIFIC	2	0.333333	0	NA	NA
10:8320001-8360000	SouthAsia	SPECIFIC	10	0.229167	0	NA	NA
10:8520001-8560000	E.NEurope	SPECIFIC	2	0.240385	0	NA	NA
10:8560001-8600000	E.NEurope	SPECIFIC	7	0.240385	0	NA	NA
10:90000001-90040000	E.SEAmainland	SPECIFIC	2	0.277778	0	RNLS	NA
10:90760001-90800000	E.NEurope	SPECIFIC	6	0.201923	0	FAS	NA
10:90920001-90960000	WSiberia	SPECIFIC	1	0.735294	0	NA	NA
10:90920001-90960000	CSiberia	SPECIFIC	1	0.758065	0	NA	NA
10:90920001-90960000	IslandSEA	SPECIFIC	1	0.655556	0	NA	NA
10:90920001-90960000	E.SEAmainland	SPECIFIC	1	0.638889	0	NA	NA
10:90920001-90960000	SSiberia.Mongolia	SPECIFIC	1	0.720588	0	NA	NA
10:90920001-90960000	Volga.Ural	SPECIFIC	1	0.456522	0	NA	NA
10:90920001-90960000	NESiberia	SPECIFIC	1	0.72	0	NA	NA
10:90960001-91000000	E.SEAmainland	SPECIFIC	11	0.638889	0	CH25H,LIPA	NA
10:90960001-91000000	WSiberia	SPECIFIC	11	0.735294	0	CH25H,LIPA	NA
10:90960001-91000000	NESiberia	SPECIFIC	11	0.72	0	CH25H,LIPA	NA
10:90960001-91000000	Volga.Ural	SPECIFIC	11	0.478261	0	CH25H,LIPA	NA
10:90960001-91000000	SouthAsia	SPECIFIC	4	0.208333	0	CH25H,LIPA	NA
10:90960001-91000000	CSiberia	SPECIFIC	11	0.806452	0	CH25H,LIPA	NA
10:90960001-91000000	IslandSEA	SPECIFIC	11	0.655556	0	CH25H,LIPA	NA
10:90960001-91000000	SSiberia.Mongolia	SPECIFIC	11	0.735294	0	CH25H,LIPA	NA
10:91280001-91320000	E.SEAmainland	EITHER	4	0.305556	0	SLC16A12	NA
10:91280001-91320000	E.SEAmainland	SPECIFIC	4	0.305556	0	SLC16A12	NA
10:91440001-91480000	E.SEAmainland	SPECIFIC	5	0.277778	0	KIF20B	NA
10:91480001-91520000	E.SEAmainland	SPECIFIC	7	0.277778	0	KIF20B	NA
10:91520001-91560000	E.SEAmainland	SPECIFIC	3	0.277778	0	KIF20B	NA
10:92760001-92800000	E.NEurope	SPECIFIC	2	0.25	0	NA	NA
10:92760001-92800000	E.NEurope	EITHER	3	0.25	0	NA	NA
10:95040001-95080000	S.WEurope	SPECIFIC	2	0.285714	0	MYOF	NA
10:97040001-97080000	West_Asia_Armenia	EITHER	4	0.328125	0	PDLIM1,SORBS1	NA
10:97040001-97080000	West_Asia_Armenia	SPECIFIC	4	0.328125	0	PDLIM1,SORBS1	NA
[truncated: 10,464 more rows]
