# Supplementary material for: Disentangling Immediate Adaptive Introgression from Selection on Standing Introgressed Variation in Humans
Source: Mol Biol Evol. 2017 Dec 6;35(3):623–30. doi: 10.1093/molbev/msx314 (PMC5850494; doi:10.1093/molbev/msx314)
Supplement: Supplementary Data [file msx314_supp.zip › Table_S2_Final.xlsx]

## Sheet: Table_S2
Table S2: Inferred iAI Candidates 1
Window	Population	mode	U20	Q95	3PCLR SNPs	Genes	Previously_Reported
1:216640001-216680000	SouthAsia	EITHER	2	0.229167	3	ESRRG	NA
1:116160001-116200000	SouthAsia	SPECIFIC	1	0.208333	5	VANGL1	NA
1:117520001-117560000	SouthAsia	EITHER	1	0.291667	1	PTGFRN,CD101	Racimo et al. 2016
1:179880001-179920000	S.WEurope	SPECIFIC	2	0.25	2	TOR1AIP1	NA
1:179880001-179920000	West_Asia_Armenia	EITHER	2	0.265625	2	TOR1AIP1	NA
1:179880001-179920000	West_Asia_Armenia	SPECIFIC	2	0.265625	2	TOR1AIP1	NA
1:179920001-179960000	S.WEurope	SPECIFIC	3	0.25	2	CEP350	NA
1:179920001-179960000	West_Asia_Armenia	EITHER	3	0.234375	2	CEP350	NA
1:179920001-179960000	West_Asia_Armenia	SPECIFIC	3	0.234375	2	CEP350	NA
1:179960001-180000000	West_Asia_Armenia	EITHER	4	0.234375	2	CEP350	NA
1:179960001-180000000	S.WEurope	SPECIFIC	4	0.25	2	CEP350	NA
1:179960001-180000000	West_Asia_Armenia	SPECIFIC	4	0.234375	2	CEP350	NA
1:180640001-180680000	S.WEurope	SPECIFIC	2	0.285714	2	XPR1	NA
1:180680001-180720000	S.WEurope	SPECIFIC	2	0.285714	2	XPR1	NA
1:180720001-180760000	S.WEurope	SPECIFIC	2	0.285714	2	XPR1	NA
1:214600001-214640000	West_Asia_Armenia	SPECIFIC	5	0.21875	2	PTPN14	NA
1:214640001-214680000	SouthAsia	EITHER	1	0.25	2	PTPN14	NA
1:214640001-214680000	West_Asia_Armenia	SPECIFIC	1	0.265625	2	PTPN14	NA
1:214640001-214680000	SouthAsia	SPECIFIC	1	0.25	2	PTPN14	NA
1:216240001-216280000	West_Asia_Armenia	SPECIFIC	1	0.28125	2	USH2A	NA
1:216320001-216360000	West_Asia_Armenia	SPECIFIC	2	0.265625	2	USH2A	NA
1:216320001-216360000	West_Asia_Armenia	EITHER	2	0.265625	2	USH2A	NA
1:216400001-216440000	West_Asia_Armenia	SPECIFIC	3	0.21875	1	USH2A	NA
1:216600001-216640000	SouthAsia	SPECIFIC	1	0.229167	3	NA	NA
1:216600001-216640000	SouthAsia	EITHER	1	0.229167	3	NA	NA
1:216600001-216640000	S.WEurope	SPECIFIC	2	0.25	3	NA	NA
1:216640001-216680000	E.NEurope	EITHER	3	0.346154	3	ESRRG	NA
1:216640001-216680000	S.WEurope	EITHER	3	0.285714	3	ESRRG	NA
1:216640001-216680000	E.NEurope	SPECIFIC	2	0.326923	3	ESRRG	NA
1:216640001-216680000	SouthAsia	SPECIFIC	1	0.229167	3	ESRRG	NA
1:216640001-216680000	S.WEurope	SPECIFIC	2	0.25	3	ESRRG	NA
1:216680001-216720000	S.WEurope	EITHER	3	0.285714	3	ESRRG	NA
1:216680001-216720000	SouthAsia	SPECIFIC	2	0.208333	3	ESRRG	NA
1:216680001-216720000	E.NEurope	SPECIFIC	2	0.269231	3	ESRRG	NA
1:216680001-216720000	S.WEurope	SPECIFIC	3	0.285714	3	ESRRG	NA
1:216720001-216760000	E.NEurope	EITHER	4	0.355769	3	ESRRG	NA
1:216720001-216760000	E.NEurope	SPECIFIC	4	0.355769	3	ESRRG	NA
1:216720001-216760000	West_Asia_Armenia	SPECIFIC	1	0.234375	3	ESRRG	NA
1:216760001-216800000	West_Asia_Armenia	EITHER	6	0.28125	3	ESRRG	NA
1:216760001-216800000	West_Asia_Armenia	SPECIFIC	5	0.28125	3	ESRRG	NA
1:216760001-216800000	E.NEurope	EITHER	7	0.326923	3	ESRRG	NA
1:216760001-216800000	E.NEurope	SPECIFIC	6	0.326923	3	ESRRG	NA
1:95240001-95280000	SouthAsia	EITHER	1	0.229167	4	NA	NA
10:122960001-123000000	SSiberia.Mongolia	SPECIFIC	2	0.294118	1	NA	NA
10:122960001-123000000	SSiberia.Mongolia	EITHER	4	0.308824	1	NA	NA
10:126200001-126240000	WSiberia	SPECIFIC	10	0.352941	1	LHPP	NA
10:126200001-126240000	WSiberia	EITHER	14	0.352941	1	LHPP	NA
10:130840001-130880000	West_Asia_Armenia	SPECIFIC	1	0.21875	2	NA	NA
10:130880001-130920000	West_Asia_Armenia	EITHER	5	0.265625	2	NA	NA
10:130880001-130920000	West_Asia_Armenia	SPECIFIC	5	0.265625	2	NA	NA
10:130920001-130960000	West_Asia_Armenia	SPECIFIC	3	0.25	2	NA	NA
10:130920001-130960000	West_Asia_Armenia	EITHER	3	0.25	2	NA	NA
11:97840001-97880000	SouthAsia	EITHER	3	0.229167	1	NA	NA
11:97840001-97880000	SouthAsia	SPECIFIC	3	0.229167	1	NA	NA
11:97880001-97920000	SouthAsia	EITHER	4	0.25	1	NA	NA
11:97880001-97920000	SouthAsia	SPECIFIC	4	0.25	1	NA	NA
11:99520001-99560000	E.SEAmainland	EITHER	7	0.333333	1	CNTN5	NA
12:113400001-113440000	West_Asia_Armenia	EITHER	3	0.453125	2	OAS3,OAS2	Sankararaman et al. 2014
12:113400001-113440000	S.WEurope	SPECIFIC	3	0.285714	2	OAS3,OAS2	Sankararaman et al. 2014
12:113400001-113440000	E.NEurope	SPECIFIC	3	0.240385	2	OAS3,OAS2	Sankararaman et al. 2014
12:113400001-113440000	S.WEurope	EITHER	3	0.285714	2	OAS3,OAS2	Sankararaman et al. 2014
12:113400001-113440000	West_Asia_Armenia	SPECIFIC	3	0.453125	2	OAS3,OAS2	Sankararaman et al. 2014
12:113440001-113480000	West_Asia_Armenia	SPECIFIC	1	0.328125	2	OAS2	Sankararaman et al. 2014
12:113480001-113520000	S.WEurope	SPECIFIC	7	0.25	2	DTX1	Sankararaman et al. 2014
12:113480001-113520000	West_Asia_Armenia	EITHER	8	0.375	2	DTX1	Sankararaman et al. 2014
12:113480001-113520000	West_Asia_Armenia	SPECIFIC	7	0.375	2	DTX1	Sankararaman et al. 2014
12:113480001-113520000	S.WEurope	EITHER	8	0.285714	2	DTX1	Sankararaman et al. 2014
12:113520001-113560000	West_Asia_Armenia	SPECIFIC	4	0.28125	2	DTX1,RASAL1	NA
12:113520001-113560000	West_Asia_Armenia	EITHER	4	0.28125	2	DTX1,RASAL1	NA
12:125000001-125040000	WSiberia	SPECIFIC	3	0.470588	1	NCOR2	NA
12:125000001-125040000	SSiberia.Mongolia	SPECIFIC	3	0.323529	1	NCOR2	NA
12:125000001-125040000	SSiberia.Mongolia	EITHER	3	0.323529	1	NCOR2	NA
12:125000001-125040000	SouthAsia	SPECIFIC	2	0.208333	1	NCOR2	NA
12:125120001-125160000	SSiberia.Mongolia	EITHER	6	0.352941	1	NA	NA
12:125120001-125160000	IslandSEA	EITHER	6	0.433333	1	NA	NA
12:125120001-125160000	E.SEAmainland	EITHER	6	0.305556	1	NA	NA
12:125160001-125200000	E.SEAmainland	EITHER	7	0.361111	1	NA	NA
12:125160001-125200000	SSiberia.Mongolia	SPECIFIC	6	0.264706	1	NA	NA
12:125160001-125200000	E.SEAmainland	SPECIFIC	6	0.361111	1	NA	NA
12:125160001-125200000	IslandSEA	EITHER	6	0.322222	1	NA	NA
12:125160001-125200000	IslandSEA	SPECIFIC	5	0.322222	1	NA	NA
12:131000001-131040000	SouthAsia	SPECIFIC	5	0.208333	1	RIMBP2	NA
12:131040001-131080000	SouthAsia	EITHER	3	0.229167	1	RIMBP2	NA
12:131040001-131080000	SouthAsia	SPECIFIC	3	0.229167	1	RIMBP2	NA
14:99360001-99400000	IslandSEA	SPECIFIC	3	0.522222	2	NA	NA
16:76520001-76560000	SouthAsia	SPECIFIC	4	0.270833	1	CNTNAP4	Racimo et al. 2016
16:76520001-76560000	West_Asia_Armenia	EITHER	3	0.375	1	CNTNAP4	Racimo et al. 2016
16:76520001-76560000	Volga.Ural	EITHER	11	0.304348	1	CNTNAP4	Racimo et al. 2016
16:76520001-76560000	West_Asia_Armenia	SPECIFIC	3	0.375	1	CNTNAP4	Racimo et al. 2016
16:76520001-76560000	Volga.Ural	SPECIFIC	4	0.304348	1	CNTNAP4	Racimo et al. 2016
16:76520001-76560000	WSiberia	SPECIFIC	4	0.323529	1	CNTNAP4	Racimo et al. 2016
16:76520001-76560000	E.NEurope	SPECIFIC	4	0.259615	1	CNTNAP4	Racimo et al. 2016
16:76520001-76560000	E.NEurope	EITHER	9	0.259615	1	CNTNAP4	Racimo et al. 2016
16:76520001-76560000	NESiberia	EITHER	8	0.36	1	CNTNAP4	Racimo et al. 2016
16:76520001-76560000	WSiberia	EITHER	12	0.323529	1	CNTNAP4	Racimo et al. 2016
16:76520001-76560000	SouthAsia	EITHER	11	0.3125	1	CNTNAP4	Racimo et al. 2016
16:76560001-76600000	E.SEAmainland	EITHER	4	0.305556	1	CNTNAP4,RP11-58C22.1	NA
16:76560001-76600000	E.NEurope	SPECIFIC	2	0.298077	1	CNTNAP4,RP11-58C22.1	NA
16:76560001-76600000	SouthAsia	EITHER	4	0.270833	1	CNTNAP4,RP11-58C22.1	NA
16:76560001-76600000	E.NEurope	EITHER	4	0.307692	1	CNTNAP4,RP11-58C22.1	NA
16:76560001-76600000	Volga.Ural	EITHER	4	0.326087	1	CNTNAP4,RP11-58C22.1	NA
16:76560001-76600000	West_Asia_Armenia	SPECIFIC	2	0.375	1	CNTNAP4,RP11-58C22.1	NA
16:76560001-76600000	West_Asia_Armenia	EITHER	4	0.375	1	CNTNAP4,RP11-58C22.1	NA
16:76560001-76600000	S.WEurope	SPECIFIC	2	0.25	1	CNTNAP4,RP11-58C22.1	NA
16:76560001-76600000	Volga.Ural	SPECIFIC	2	0.326087	1	CNTNAP4,RP11-58C22.1	NA
16:76560001-76600000	E.SEAmainland	SPECIFIC	2	0.305556	1	CNTNAP4,RP11-58C22.1	NA
16:76560001-76600000	SouthAsia	SPECIFIC	2	0.270833	1	CNTNAP4,RP11-58C22.1	NA
16:78400001-78440000	SSiberia.Mongolia	SPECIFIC	3	0.338235	2	WWOX	NA
16:78400001-78440000	NESiberia	EITHER	8	0.44	2	WWOX	NA
16:78400001-78440000	E.SEAmainland	EITHER	8	0.305556	2	WWOX	NA
16:78400001-78440000	IslandSEA	SPECIFIC	3	0.322222	2	WWOX	NA
16:78400001-78440000	IslandSEA	EITHER	8	0.355556	2	WWOX	NA
16:78400001-78440000	CSiberia	EITHER	8	0.403226	2	WWOX	NA
16:78400001-78440000	SSiberia.Mongolia	EITHER	8	0.397059	2	WWOX	NA
16:78400001-78440000	E.SEAmainland	SPECIFIC	3	0.305556	2	WWOX	NA
16:83400001-83440000	West_Asia_Armenia	SPECIFIC	1	0.234375	2	CDH13	NA
16:83440001-83480000	West_Asia_Armenia	SPECIFIC	5	0.28125	2	CDH13	NA
16:83440001-83480000	West_Asia_Armenia	EITHER	7	0.28125	2	CDH13	NA
16:83440001-83480000	S.WEurope	EITHER	8	0.357143	2	CDH13	NA
16:83440001-83480000	S.WEurope	SPECIFIC	6	0.357143	2	CDH13	NA
17:12240001-12280000	CSiberia	SPECIFIC	4	0.370968	2	NA	NA
17:12240001-12280000	CSiberia	EITHER	7	0.403226	2	NA	NA
17:16800001-16840000	S.WEurope	SPECIFIC	4	0.25	1	TNFRSF13B	NA
17:16800001-16840000	West_Asia_Armenia	SPECIFIC	4	0.296875	1	TNFRSF13B	NA
17:16800001-16840000	West_Asia_Armenia	EITHER	4	0.296875	1	TNFRSF13B	NA
17:16840001-16880000	West_Asia_Armenia	SPECIFIC	2	0.328125	1	TNFRSF13B	NA
17:16840001-16880000	S.WEurope	SPECIFIC	3	0.357143	1	TNFRSF13B	NA
17:16840001-16880000	S.WEurope	EITHER	3	0.357143	1	TNFRSF13B	NA
17:16840001-16880000	Volga.Ural	EITHER	3	0.347826	1	TNFRSF13B	NA
17:16840001-16880000	Volga.Ural	SPECIFIC	3	0.347826	1	TNFRSF13B	NA
17:16840001-16880000	E.NEurope	EITHER	3	0.336538	1	TNFRSF13B	NA
17:16840001-16880000	West_Asia_Armenia	EITHER	2	0.328125	1	TNFRSF13B	NA
17:16840001-16880000	E.NEurope	SPECIFIC	3	0.336538	1	TNFRSF13B	NA
17:34800001-34840000	SSiberia.Mongolia	SPECIFIC	4	0.264706	4	TBC1D3H,TBC1D3G	NA
17:6880001-6920000	SSiberia.Mongolia	SPECIFIC	2	0.308824	14	AC027763.2,ALOX12,RNASEK,AC040977.1,RNASEK-C17orf49,C17orf49	NA
17:6920001-6960000	SSiberia.Mongolia	SPECIFIC	2	0.308824	14	RNASEK-C17orf49,C17orf49,BCL6B,SLC16A13,SLC16A11	Racimo et al. 2016
17:6920001-6960000	SSiberia.Mongolia	EITHER	4	0.308824	14	RNASEK-C17orf49,C17orf49,BCL6B,SLC16A13,SLC16A11	Racimo et al. 2016
17:6920001-6960000	NESiberia	EITHER	8	0.68	14	RNASEK-C17orf49,C17orf49,BCL6B,SLC16A13,SLC16A11	Racimo et al. 2016
17:6920001-6960000	NESiberia	SPECIFIC	5	0.68	14	RNASEK-C17orf49,C17orf49,BCL6B,SLC16A13,SLC16A11	Racimo et al. 2016
17:76480001-76520000	E.NEurope	SPECIFIC	3	0.230769	1	DNAH17,DNAH17-AS1	NA
17:9680001-9720000	S.WEurope	SPECIFIC	2	0.357143	23	DHRS7C,RP11-477N12.3	NA
17:9680001-9720000	S.WEurope	EITHER	3	0.357143	23	DHRS7C,RP11-477N12.3	NA
17:9680001-9720000	Volga.Ural	SPECIFIC	1	0.217391	23	DHRS7C,RP11-477N12.3	NA
17:9720001-9760000	Volga.Ural	EITHER	2	0.23913	23	RP11-477N12.3,GLP2R	Racimo et al. 2016
17:9720001-9760000	West_Asia_Armenia	EITHER	2	0.296875	23	RP11-477N12.3,GLP2R	Racimo et al. 2016
17:9720001-9760000	West_Asia_Armenia	SPECIFIC	1	0.296875	23	RP11-477N12.3,GLP2R	Racimo et al. 2016
17:9720001-9760000	Volga.Ural	SPECIFIC	1	0.23913	23	RP11-477N12.3,GLP2R	Racimo et al. 2016
17:9720001-9760000	SouthAsia	SPECIFIC	1	0.208333	23	RP11-477N12.3,GLP2R	Racimo et al. 2016
17:9800001-9840000	SSiberia.Mongolia	SPECIFIC	2	0.308824	21	RCVRN,GAS7	NA
17:9800001-9840000	SSiberia.Mongolia	EITHER	3	0.308824	21	RCVRN,GAS7	NA
18:51520001-51560000	Volga.Ural	EITHER	8	0.23913	1	NA	Racimo et al. 2016
18:51520001-51560000	West_Asia_Armenia	EITHER	8	0.375	1	NA	Racimo et al. 2016
18:51520001-51560000	E.SEAmainland	EITHER	8	0.444444	1	NA	Racimo et al. 2016
18:51520001-51560000	IslandSEA	EITHER	8	0.577778	1	NA	Racimo et al. 2016
18:51520001-51560000	E.NEurope	EITHER	8	0.259615	1	NA	Racimo et al. 2016
18:51520001-51560000	SSiberia.Mongolia	EITHER	8	0.294118	1	NA	Racimo et al. 2016
18:60200001-60240000	West_Asia_Armenia	SPECIFIC	1	0.328125	1	ZCCHC2	Racimo et al. 2016
18:60200001-60240000	Volga.Ural	SPECIFIC	1	0.26087	1	ZCCHC2	Racimo et al. 2016
18:60240001-60280000	S.WEurope	SPECIFIC	2	0.25	1	ZCCHC2	NA
18:60240001-60280000	Volga.Ural	SPECIFIC	2	0.26087	1	ZCCHC2	NA
18:60240001-60280000	West_Asia_Armenia	SPECIFIC	2	0.328125	1	ZCCHC2	NA
18:60240001-60280000	Volga.Ural	EITHER	2	0.26087	1	ZCCHC2	NA
18:60240001-60280000	West_Asia_Armenia	EITHER	2	0.328125	1	ZCCHC2	NA
18:67440001-67480000	SouthAsia	SPECIFIC	2	0.25	1	DOK6	NA
18:67440001-67480000	SouthAsia	EITHER	2	0.25	1	DOK6	NA
18:71680001-71720000	WSiberia	SPECIFIC	4	0.294118	1	NA	NA
18:71680001-71720000	WSiberia	EITHER	4	0.294118	1	NA	NA
18:71720001-71760000	WSiberia	EITHER	4	0.294118	1	FBXO15	NA
18:71720001-71760000	WSiberia	SPECIFIC	4	0.294118	1	FBXO15	NA
18:71760001-71800000	WSiberia	EITHER	15	0.294118	1	FBXO15	NA
18:71800001-71840000	West_Asia_Armenia	SPECIFIC	1	0.28125	1	FBXO15,TIMM21	NA
18:71800001-71840000	WSiberia	EITHER	7	0.382353	1	FBXO15,TIMM21	NA
18:71800001-71840000	WSiberia	SPECIFIC	3	0.382353	1	FBXO15,TIMM21	NA
18:71800001-71840000	Volga.Ural	SPECIFIC	1	0.326087	1	FBXO15,TIMM21	NA
18:71920001-71960000	Volga.Ural	SPECIFIC	5	0.26087	1	CYB5A	NA
18:71920001-71960000	WSiberia	SPECIFIC	5	0.352941	1	CYB5A	NA
18:71920001-71960000	Volga.Ural	EITHER	5	0.26087	1	CYB5A	NA
18:71920001-71960000	WSiberia	EITHER	5	0.352941	1	CYB5A	NA
18:71960001-72000000	Volga.Ural	SPECIFIC	2	0.26087	1	C18orf63	NA
18:71960001-72000000	Volga.Ural	EITHER	3	0.26087	1	C18orf63	NA
19:10120001-10160000	SouthAsia	SPECIFIC	1	0.208333	3	COL5A3,RDH8	NA
19:33400001-33440000	West_Asia_Armenia	EITHER	6	0.265625	1	CEP89	NA
19:33400001-33440000	West_Asia_Armenia	SPECIFIC	6	0.265625	1	CEP89	NA
19:33520001-33560000	SouthAsia	SPECIFIC	3	0.229167	1	RHPN2	Sankararaman et al. 2014,Sankararaman et al. 2016,Racimo et al. 2016
19:33520001-33560000	E.NEurope	EITHER	3	0.740385	1	RHPN2	Sankararaman et al. 2014,Sankararaman et al. 2016,Racimo et al. 2016
19:33520001-33560000	SSiberia.Mongolia	EITHER	3	0.455882	1	RHPN2	Sankararaman et al. 2014,Sankararaman et al. 2016,Racimo et al. 2016
19:33520001-33560000	SSiberia.Mongolia	SPECIFIC	3	0.455882	1	RHPN2	Sankararaman et al. 2014,Sankararaman et al. 2016,Racimo et al. 2016
19:33520001-33560000	S.WEurope	EITHER	3	0.642857	1	RHPN2	Sankararaman et al. 2014,Sankararaman et al. 2016,Racimo et al. 2016
19:33520001-33560000	SouthAsia	EITHER	3	0.229167	1	RHPN2	Sankararaman et al. 2014,Sankararaman et al. 2016,Racimo et al. 2016
19:33520001-33560000	S.WEurope	SPECIFIC	3	0.642857	1	RHPN2	Sankararaman et al. 2014,Sankararaman et al. 2016,Racimo et al. 2016
19:33520001-33560000	West_Asia_Armenia	EITHER	3	0.453125	1	RHPN2	Sankararaman et al. 2014,Sankararaman et al. 2016,Racimo et al. 2016
19:33520001-33560000	West_Asia_Armenia	SPECIFIC	3	0.453125	1	RHPN2	Sankararaman et al. 2014,Sankararaman et al. 2016,Racimo et al. 2016
19:33520001-33560000	IslandSEA	SPECIFIC	3	0.333333	1	RHPN2	Sankararaman et al. 2014,Sankararaman et al. 2016,Racimo et al. 2016
19:33520001-33560000	WSiberia	SPECIFIC	3	0.676471	1	RHPN2	Sankararaman et al. 2014,Sankararaman et al. 2016,Racimo et al. 2016
19:33520001-33560000	Volga.Ural	SPECIFIC	3	0.608696	1	RHPN2	Sankararaman et al. 2014,Sankararaman et al. 2016,Racimo et al. 2016
19:33520001-33560000	Volga.Ural	EITHER	3	0.608696	1	RHPN2	Sankararaman et al. 2014,Sankararaman et al. 2016,Racimo et al. 2016
19:33520001-33560000	E.NEurope	SPECIFIC	3	0.740385	1	RHPN2	Sankararaman et al. 2014,Sankararaman et al. 2016,Racimo et al. 2016
19:33560001-33600000	SouthAsia	EITHER	2	0.229167	1	GPATCH1	Racimo et al. 2016,Sankararaman et al. 2014,Sankararaman et al. 2016
19:33560001-33600000	SouthAsia	SPECIFIC	2	0.229167	1	GPATCH1	Racimo et al. 2016,Sankararaman et al. 2014,Sankararaman et al. 2016
19:33560001-33600000	Volga.Ural	SPECIFIC	2	0.608696	1	GPATCH1	Racimo et al. 2016,Sankararaman et al. 2014,Sankararaman et al. 2016
19:33560001-33600000	E.NEurope	SPECIFIC	2	0.75	1	GPATCH1	Racimo et al. 2016,Sankararaman et al. 2014,Sankararaman et al. 2016
19:33560001-33600000	West_Asia_Armenia	SPECIFIC	2	0.453125	1	GPATCH1	Racimo et al. 2016,Sankararaman et al. 2014,Sankararaman et al. 2016
19:33560001-33600000	S.WEurope	SPECIFIC	2	0.642857	1	GPATCH1	Racimo et al. 2016,Sankararaman et al. 2014,Sankararaman et al. 2016
19:33560001-33600000	West_Asia_Armenia	EITHER	2	0.453125	1	GPATCH1	Racimo et al. 2016,Sankararaman et al. 2014,Sankararaman et al. 2016
19:33560001-33600000	SSiberia.Mongolia	SPECIFIC	2	0.470588	1	GPATCH1	Racimo et al. 2016,Sankararaman et al. 2014,Sankararaman et al. 2016
19:33560001-33600000	Volga.Ural	EITHER	2	0.608696	1	GPATCH1	Racimo et al. 2016,Sankararaman et al. 2014,Sankararaman et al. 2016
19:5480001-5520000	CSiberia	SPECIFIC	4	0.354839	28	NA	NA
2:138400001-138440000	S.WEurope	EITHER	4	0.357143	4	THSD7B	Racimo et al. 2016
2:138400001-138440000	West_Asia_Armenia	EITHER	4	0.234375	4	THSD7B	Racimo et al. 2016
2:138400001-138440000	E.NEurope	EITHER	4	0.25	4	THSD7B	Racimo et al. 2016
2:138400001-138440000	West_Asia_Armenia	SPECIFIC	1	0.234375	4	THSD7B	Racimo et al. 2016
2:138480001-138520000	West_Asia_Armenia	SPECIFIC	6	0.21875	4	NA	NA
2:138520001-138560000	West_Asia_Armenia	SPECIFIC	7	0.21875	4	NA	NA
2:150040001-150080000	WSiberia	SPECIFIC	3	0.323529	1	LYPD6B	Racimo et al. 2016
2:150040001-150080000	Volga.Ural	SPECIFIC	3	0.434783	1	LYPD6B	Racimo et al. 2016
2:150040001-150080000	SouthAsia	EITHER	3	0.645833	1	LYPD6B	Racimo et al. 2016
2:150040001-150080000	SSiberia.Mongolia	EITHER	3	0.426471	1	LYPD6B	Racimo et al. 2016
2:150040001-150080000	SSiberia.Mongolia	SPECIFIC	3	0.426471	1	LYPD6B	Racimo et al. 2016
2:150040001-150080000	S.WEurope	SPECIFIC	3	0.464286	1	LYPD6B	Racimo et al. 2016
2:150040001-150080000	Volga.Ural	EITHER	3	0.434783	1	LYPD6B	Racimo et al. 2016
2:150040001-150080000	West_Asia_Armenia	SPECIFIC	3	0.421875	1	LYPD6B	Racimo et al. 2016
2:150040001-150080000	West_Asia_Armenia	EITHER	3	0.421875	1	LYPD6B	Racimo et al. 2016
2:150040001-150080000	IslandSEA	SPECIFIC	3	0.511111	1	LYPD6B	Racimo et al. 2016
2:150040001-150080000	E.SEAmainland	SPECIFIC	3	0.472222	1	LYPD6B	Racimo et al. 2016
2:150040001-150080000	E.NEurope	SPECIFIC	3	0.336538	1	LYPD6B	Racimo et al. 2016
2:150040001-150080000	S.WEurope	EITHER	3	0.464286	1	LYPD6B	Racimo et al. 2016
2:150040001-150080000	E.SEAmainland	EITHER	3	0.472222	1	LYPD6B	Racimo et al. 2016
2:150040001-150080000	SouthAsia	SPECIFIC	3	0.645833	1	LYPD6B	Racimo et al. 2016
2:150040001-150080000	E.NEurope	EITHER	3	0.336538	1	LYPD6B	Racimo et al. 2016
2:155000001-155040000	West_Asia_Armenia	SPECIFIC	1	0.375	1	GALNT13	NA
2:169800001-169840000	E.SEAmainland	EITHER	4	0.333333	1	ABCB11	Racimo et al. 2016
2:169800001-169840000	IslandSEA	EITHER	4	0.355556	1	ABCB11	Racimo et al. 2016
2:169840001-169880000	E.SEAmainland	SPECIFIC	3	0.333333	1	ABCB11	Racimo et al. 2016
2:169840001-169880000	IslandSEA	SPECIFIC	3	0.355556	1	ABCB11	Racimo et al. 2016
2:169840001-169880000	E.SEAmainland	EITHER	6	0.333333	1	ABCB11	Racimo et al. 2016
2:169840001-169880000	IslandSEA	EITHER	6	0.355556	1	ABCB11	Racimo et al. 2016
2:173560001-173600000	E.SEAmainland	EITHER	7	0.361111	1	NA	NA
2:173560001-173600000	E.SEAmainland	SPECIFIC	7	0.361111	1	NA	NA
2:195400001-195440000	SouthAsia	SPECIFIC	6	0.270833	4	NA	NA
2:195400001-195440000	SouthAsia	EITHER	6	0.270833	4	NA	NA
2:195440001-195480000	SouthAsia	EITHER	1	0.270833	4	NA	NA
2:195440001-195480000	SouthAsia	SPECIFIC	1	0.270833	4	NA	NA
2:235920001-235960000	Volga.Ural	SPECIFIC	1	0.26087	1	SH3BP4	NA
2:236280001-236320000	E.NEurope	SPECIFIC	6	0.259615	1	NA	NA
2:236280001-236320000	E.NEurope	EITHER	6	0.259615	1	NA	NA
2:236320001-236360000	E.NEurope	SPECIFIC	14	0.298077	1	NA	NA
2:236320001-236360000	E.NEurope	EITHER	14	0.298077	1	NA	NA
2:236320001-236360000	Volga.Ural	EITHER	4	0.23913	1	NA	NA
2:236320001-236360000	Volga.Ural	SPECIFIC	4	0.23913	1	NA	NA
2:236360001-236400000	Volga.Ural	SPECIFIC	1	0.23913	1	NA	NA
2:236400001-236440000	S.WEurope	SPECIFIC	4	0.25	1	AGAP1	NA
2:236440001-236480000	Volga.Ural	SPECIFIC	1	0.23913	1	AGAP1	NA
2:236440001-236480000	S.WEurope	EITHER	7	0.357143	1	AGAP1	NA
2:236440001-236480000	S.WEurope	SPECIFIC	7	0.357143	1	AGAP1	NA
2:236440001-236480000	E.NEurope	SPECIFIC	6	0.240385	1	AGAP1	NA
2:236480001-236520000	S.WEurope	SPECIFIC	4	0.25	1	AGAP1	NA
2:238480001-238520000	S.WEurope	SPECIFIC	2	0.25	1	RAB17,AC104667.3	NA
2:238480001-238520000	E.NEurope	SPECIFIC	2	0.259615	1	RAB17,AC104667.3	NA
2:238480001-238520000	E.NEurope	EITHER	5	0.259615	1	RAB17,AC104667.3	NA
2:238520001-238560000	S.WEurope	SPECIFIC	15	0.25	1	LRRFIP1	NA
2:238800001-238840000	Volga.Ural	SPECIFIC	1	0.347826	1	RAMP1	Sankararaman et al. 2014
2:238800001-238840000	West_Asia_Armenia	SPECIFIC	1	0.359375	1	RAMP1	Sankararaman et al. 2014
2:238800001-238840000	SouthAsia	EITHER	1	0.416667	1	RAMP1	Sankararaman et al. 2014
2:238800001-238840000	SouthAsia	SPECIFIC	1	0.416667	1	RAMP1	Sankararaman et al. 2014
20:46280001-46320000	SouthAsia	SPECIFIC	2	0.208333	1	NCOA3,SULF2	NA
20:46320001-46360000	S.WEurope	EITHER	3	0.321429	1	SULF2	NA
20:46320001-46360000	S.WEurope	SPECIFIC	3	0.321429	1	SULF2	NA
20:46320001-46360000	SouthAsia	SPECIFIC	1	0.208333	1	SULF2	NA
20:46320001-46360000	West_Asia_Armenia	SPECIFIC	2	0.21875	1	SULF2	NA
20:59040001-59080000	SouthAsia	EITHER	1	0.229167	2	NA	NA
20:59080001-59120000	SouthAsia	EITHER	3	0.229167	2	NA	NA
20:59080001-59120000	SouthAsia	SPECIFIC	1	0.208333	2	NA	NA
20:59120001-59160000	West_Asia_Armenia	SPECIFIC	1	0.21875	2	NA	NA
20:59320001-59360000	SouthAsia	SPECIFIC	4	0.208333	3	NA	NA
20:59320001-59360000	IslandSEA	EITHER	4	0.355556	3	NA	NA
20:59320001-59360000	IslandSEA	SPECIFIC	4	0.355556	3	NA	NA
20:59320001-59360000	S.WEurope	SPECIFIC	4	0.25	3	NA	NA
20:60400001-60440000	SouthAsia	EITHER	1	0.25	4	CDH4	NA
21:31560001-31600000	Volga.Ural	SPECIFIC	1	0.23913	2	CLDN8	NA
22:20800001-20840000	E.SEAmainland	SPECIFIC	4	0.416667	4	KLHL22	Racimo et al. 2016,Sankararaman et al. 2014,Sankararaman et al. 2016
22:20800001-20840000	IslandSEA	SPECIFIC	4	0.355556	4	KLHL22	Racimo et al. 2016,Sankararaman et al. 2014,Sankararaman et al. 2016
22:20800001-20840000	Volga.Ural	SPECIFIC	4	0.26087	4	KLHL22	Racimo et al. 2016,Sankararaman et al. 2014,Sankararaman et al. 2016
22:20800001-20840000	WSiberia	SPECIFIC	4	0.441176	4	KLHL22	Racimo et al. 2016,Sankararaman et al. 2014,Sankararaman et al. 2016
22:20800001-20840000	SSiberia.Mongolia	SPECIFIC	4	0.323529	4	KLHL22	Racimo et al. 2016,Sankararaman et al. 2014,Sankararaman et al. 2016
22:20800001-20840000	IslandSEA	EITHER	4	0.355556	4	KLHL22	Racimo et al. 2016,Sankararaman et al. 2014,Sankararaman et al. 2016
22:20800001-20840000	E.SEAmainland	EITHER	4	0.416667	4	KLHL22	Racimo et al. 2016,Sankararaman et al. 2014,Sankararaman et al. 2016
22:20800001-20840000	Volga.Ural	EITHER	4	0.26087	4	KLHL22	Racimo et al. 2016,Sankararaman et al. 2014,Sankararaman et al. 2016
22:20800001-20840000	CSiberia	SPECIFIC	4	0.403226	4	KLHL22	Racimo et al. 2016,Sankararaman et al. 2014,Sankararaman et al. 2016
22:20800001-20840000	SSiberia.Mongolia	EITHER	4	0.323529	4	KLHL22	Racimo et al. 2016,Sankararaman et al. 2014,Sankararaman et al. 2016
22:20800001-20840000	WSiberia	EITHER	4	0.441176	4	KLHL22	Racimo et al. 2016,Sankararaman et al. 2014,Sankararaman et al. 2016
22:20840001-20880000	SSiberia.Mongolia	SPECIFIC	2	0.323529	4	KLHL22,MED15	Sankararaman et al. 2014,Sankararaman et al. 2016,Racimo et al. 2016
22:20840001-20880000	Volga.Ural	EITHER	3	0.282609	4	KLHL22,MED15	Sankararaman et al. 2014,Sankararaman et al. 2016,Racimo et al. 2016
22:20840001-20880000	E.SEAmainland	EITHER	3	0.416667	4	KLHL22,MED15	Sankararaman et al. 2014,Sankararaman et al. 2016,Racimo et al. 2016
22:20840001-20880000	E.SEAmainland	SPECIFIC	2	0.416667	4	KLHL22,MED15	Sankararaman et al. 2014,Sankararaman et al. 2016,Racimo et al. 2016
22:20840001-20880000	SSiberia.Mongolia	EITHER	3	0.323529	4	KLHL22,MED15	Sankararaman et al. 2014,Sankararaman et al. 2016,Racimo et al. 2016
22:20840001-20880000	Volga.Ural	SPECIFIC	2	0.282609	4	KLHL22,MED15	Sankararaman et al. 2014,Sankararaman et al. 2016,Racimo et al. 2016
22:20880001-20920000	Volga.Ural	SPECIFIC	4	0.23913	4	MED15	Sankararaman et al. 2014,Sankararaman et al. 2016
22:20880001-20920000	E.SEAmainland	SPECIFIC	4	0.305556	4	MED15	Sankararaman et al. 2014,Sankararaman et al. 2016
22:20880001-20920000	SSiberia.Mongolia	SPECIFIC	4	0.308824	4	MED15	Sankararaman et al. 2014,Sankararaman et al. 2016
22:20880001-20920000	SSiberia.Mongolia	EITHER	4	0.308824	4	MED15	Sankararaman et al. 2014,Sankararaman et al. 2016
22:20880001-20920000	WSiberia	SPECIFIC	4	0.470588	4	MED15	Sankararaman et al. 2014,Sankararaman et al. 2016
22:20880001-20920000	Volga.Ural	EITHER	4	0.23913	4	MED15	Sankararaman et al. 2014,Sankararaman et al. 2016
22:20880001-20920000	CSiberia	SPECIFIC	4	0.403226	4	MED15	Sankararaman et al. 2014,Sankararaman et al. 2016
22:20880001-20920000	E.SEAmainland	EITHER	4	0.305556	4	MED15	Sankararaman et al. 2014,Sankararaman et al. 2016
22:20880001-20920000	WSiberia	EITHER	4	0.470588	4	MED15	Sankararaman et al. 2014,Sankararaman et al. 2016
22:20920001-20960000	CSiberia	EITHER	18	0.403226	4	MED15	NA
22:20920001-20960000	WSiberia	EITHER	18	0.470588	4	MED15	NA
22:20920001-20960000	E.SEAmainland	SPECIFIC	18	0.361111	4	MED15	NA
22:20920001-20960000	Volga.Ural	EITHER	18	0.23913	4	MED15	NA
22:20920001-20960000	Volga.Ural	SPECIFIC	18	0.23913	4	MED15	NA
22:20920001-20960000	WSiberia	SPECIFIC	18	0.470588	4	MED15	NA
22:20920001-20960000	E.SEAmainland	EITHER	18	0.361111	4	MED15	NA
22:20920001-20960000	CSiberia	SPECIFIC	18	0.403226	4	MED15	NA
22:20920001-20960000	SSiberia.Mongolia	SPECIFIC	18	0.308824	4	MED15	NA
22:20920001-20960000	SSiberia.Mongolia	EITHER	18	0.308824	4	MED15	NA
3:100480001-100520000	Volga.Ural	EITHER	12	0.23913	2	ABI3BP	Racimo et al. 2016
3:100480001-100520000	SouthAsia	SPECIFIC	12	0.25	2	ABI3BP	Racimo et al. 2016
3:100480001-100520000	SouthAsia	EITHER	12	0.25	2	ABI3BP	Racimo et al. 2016
3:100480001-100520000	Volga.Ural	SPECIFIC	12	0.23913	2	ABI3BP	Racimo et al. 2016
3:100520001-100560000	SouthAsia	EITHER	57	0.270833	2	ABI3BP	NA
3:100520001-100560000	Volga.Ural	SPECIFIC	57	0.23913	2	ABI3BP	NA
3:100520001-100560000	West_Asia_Armenia	SPECIFIC	57	0.21875	2	ABI3BP	NA
3:100520001-100560000	Volga.Ural	EITHER	57	0.23913	2	ABI3BP	NA
3:100520001-100560000	SouthAsia	SPECIFIC	57	0.270833	2	ABI3BP	NA
3:148520001-148560000	E.NEurope	SPECIFIC	3	0.259615	1	CPB1	NA
3:148520001-148560000	S.WEurope	EITHER	4	0.428571	1	CPB1	NA
3:148520001-148560000	E.NEurope	EITHER	4	0.259615	1	CPB1	NA
3:148520001-148560000	S.WEurope	SPECIFIC	3	0.428571	1	CPB1	NA
3:148560001-148600000	IslandSEA	SPECIFIC	7	0.333333	1	CPB1,CPA3	NA
3:148560001-148600000	IslandSEA	EITHER	7	0.333333	1	CPB1,CPA3	NA
3:191200001-191240000	CSiberia	EITHER	12	0.403226	1	NA	Sankararaman et al. 2014,Sankararaman et al. 2016
3:191200001-191240000	NESiberia	EITHER	10	0.44	1	NA	Sankararaman et al. 2014,Sankararaman et al. 2016
3:191200001-191240000	SSiberia.Mongolia	EITHER	12	0.426471	1	NA	Sankararaman et al. 2014,Sankararaman et al. 2016
3:191200001-191240000	Volga.Ural	SPECIFIC	10	0.217391	1	NA	Sankararaman et al. 2014,Sankararaman et al. 2016
3:191200001-191240000	CSiberia	SPECIFIC	12	0.403226	1	NA	Sankararaman et al. 2014,Sankararaman et al. 2016
3:191200001-191240000	SSiberia.Mongolia	SPECIFIC	12	0.426471	1	NA	Sankararaman et al. 2014,Sankararaman et al. 2016
3:191200001-191240000	E.SEAmainland	SPECIFIC	12	0.305556	1	NA	Sankararaman et al. 2014,Sankararaman et al. 2016
3:191200001-191240000	E.SEAmainland	EITHER	12	0.305556	1	NA	Sankararaman et al. 2014,Sankararaman et al. 2016
3:191200001-191240000	NESiberia	SPECIFIC	10	0.44	1	NA	Sankararaman et al. 2014,Sankararaman et al. 2016
3:191200001-191240000	WSiberia	SPECIFIC	10	0.411765	1	NA	Sankararaman et al. 2014,Sankararaman et al. 2016
3:191200001-191240000	WSiberia	EITHER	10	0.411765	1	NA	Sankararaman et al. 2014,Sankararaman et al. 2016
3:191240001-191280000	WSiberia	EITHER	6	0.352941	1	NA	Racimo et al. 2016,Sankararaman et al. 2014,Sankararaman et al. 2016
3:191240001-191280000	E.SEAmainland	SPECIFIC	6	0.277778	1	NA	Racimo et al. 2016,Sankararaman et al. 2014,Sankararaman et al. 2016
3:191240001-191280000	CSiberia	SPECIFIC	6	0.33871	1	NA	Racimo et al. 2016,Sankararaman et al. 2014,Sankararaman et al. 2016
3:191240001-191280000	WSiberia	SPECIFIC	6	0.352941	1	NA	Racimo et al. 2016,Sankararaman et al. 2014,Sankararaman et al. 2016
3:191240001-191280000	SSiberia.Mongolia	SPECIFIC	6	0.485294	1	NA	Racimo et al. 2016,Sankararaman et al. 2014,Sankararaman et al. 2016
3:191240001-191280000	SSiberia.Mongolia	EITHER	6	0.485294	1	NA	Racimo et al. 2016,Sankararaman et al. 2014,Sankararaman et al. 2016
3:191280001-191320000	E.SEAmainland	EITHER	11	0.305556	1	NA	Racimo et al. 2016,Sankararaman et al. 2014,Sankararaman et al. 2016
3:191280001-191320000	WSiberia	EITHER	11	0.294118	1	NA	Racimo et al. 2016,Sankararaman et al. 2014,Sankararaman et al. 2016
3:191280001-191320000	SSiberia.Mongolia	SPECIFIC	11	0.485294	1	NA	Racimo et al. 2016,Sankararaman et al. 2014,Sankararaman et al. 2016
3:191280001-191320000	SSiberia.Mongolia	EITHER	11	0.485294	1	NA	Racimo et al. 2016,Sankararaman et al. 2014,Sankararaman et al. 2016
3:191280001-191320000	E.SEAmainland	SPECIFIC	11	0.305556	1	NA	Racimo et al. 2016,Sankararaman et al. 2014,Sankararaman et al. 2016
3:191280001-191320000	WSiberia	SPECIFIC	11	0.294118	1	NA	Racimo et al. 2016,Sankararaman et al. 2014,Sankararaman et al. 2016
3:191360001-191400000	SSiberia.Mongolia	SPECIFIC	2	0.367647	1	NA	NA
3:192000001-192040000	SouthAsia	EITHER	14	0.25	8	FGF12	NA
3:192000001-192040000	SouthAsia	SPECIFIC	13	0.25	8	FGF12	NA
3:192040001-192080000	SouthAsia	EITHER	3	0.229167	8	FGF12	NA
3:192040001-192080000	SouthAsia	SPECIFIC	1	0.208333	8	FGF12	NA
3:194800001-194840000	SSiberia.Mongolia	EITHER	6	0.308824	5	XXYLT1	NA
3:194800001-194840000	SSiberia.Mongolia	SPECIFIC	6	0.308824	5	XXYLT1	NA
3:194800001-194840000	WSiberia	SPECIFIC	5	0.323529	5	XXYLT1	NA
3:194800001-194840000	SouthAsia	SPECIFIC	1	0.208333	5	XXYLT1	NA
3:194800001-194840000	WSiberia	EITHER	5	0.323529	5	XXYLT1	NA
3:194880001-194920000	NESiberia	SPECIFIC	8	0.4	5	XXYLT1	NA
3:194880001-194920000	NESiberia	EITHER	9	0.4	5	XXYLT1	NA
3:195280001-195320000	West_Asia_Armenia	SPECIFIC	1	0.25	9	APOD	NA
3:195320001-195360000	E.NEurope	SPECIFIC	3	0.278846	9	NA	NA
3:195320001-195360000	West_Asia_Armenia	SPECIFIC	3	0.25	9	NA	NA
3:195320001-195360000	E.NEurope	EITHER	3	0.278846	9	NA	NA
3:195320001-195360000	West_Asia_Armenia	EITHER	3	0.25	9	NA	NA
3:195520001-195560000	S.WEurope	SPECIFIC	2	0.285714	17	MUC4	NA
3:195520001-195560000	E.NEurope	EITHER	5	0.278846	17	MUC4	NA
3:195520001-195560000	SouthAsia	EITHER	2	0.25	17	MUC4	NA
3:195520001-195560000	SouthAsia	SPECIFIC	2	0.25	17	MUC4	NA
3:195520001-195560000	Volga.Ural	SPECIFIC	3	0.217391	17	MUC4	NA
3:195520001-195560000	West_Asia_Armenia	EITHER	5	0.3125	17	MUC4	NA
3:195520001-195560000	West_Asia_Armenia	SPECIFIC	5	0.3125	17	MUC4	NA
3:195520001-195560000	E.NEurope	SPECIFIC	5	0.278846	17	MUC4	NA
4:101720001-101760000	WSiberia	EITHER	37	0.294118	1	EMCN	NA
4:114400001-114440000	NESiberia	SPECIFIC	8	0.5	1	CAMK2D	NA
4:114400001-114440000	NESiberia	EITHER	8	0.5	1	CAMK2D	NA
4:114440001-114480000	NESiberia	EITHER	9	0.5	1	CAMK2D	NA
4:114440001-114480000	NESiberia	SPECIFIC	9	0.5	1	CAMK2D	NA
4:114480001-114520000	NESiberia	SPECIFIC	7	0.5	1	CAMK2D	NA
4:114480001-114520000	NESiberia	EITHER	8	0.5	1	CAMK2D	NA
4:124840001-124880000	Volga.Ural	SPECIFIC	2	0.217391	1	NA	NA
4:124880001-124920000	Volga.Ural	SPECIFIC	1	0.217391	1	NA	NA
4:124920001-124960000	Volga.Ural	SPECIFIC	1	0.217391	1	NA	NA
4:124960001-125000000	Volga.Ural	SPECIFIC	1	0.217391	1	NA	NA
4:126880001-126920000	E.SEAmainland	SPECIFIC	5	0.305556	1	NA	NA
4:126880001-126920000	E.SEAmainland	EITHER	5	0.305556	1	NA	NA
4:126920001-126960000	E.SEAmainland	SPECIFIC	3	0.305556	1	NA	NA
4:126920001-126960000	E.SEAmainland	EITHER	3	0.305556	1	NA	NA
4:129600001-129640000	Volga.Ural	SPECIFIC	1	0.217391	1	NA	NA
4:129640001-129680000	SSiberia.Mongolia	SPECIFIC	2	0.294118	1	NA	NA
4:149800001-149840000	SouthAsia	EITHER	1	0.25	1	NA	NA
4:149840001-149880000	NESiberia	EITHER	5	0.48	1	NA	Racimo et al. 2016
4:149840001-149880000	WSiberia	EITHER	5	0.382353	1	NA	Racimo et al. 2016
4:149840001-149880000	S.WEurope	EITHER	5	0.428571	1	NA	Racimo et al. 2016
4:149840001-149880000	CSiberia	EITHER	5	0.354839	1	NA	Racimo et al. 2016
4:149840001-149880000	SouthAsia	EITHER	5	0.291667	1	NA	Racimo et al. 2016
4:149840001-149880000	E.NEurope	EITHER	5	0.307692	1	NA	Racimo et al. 2016
4:149840001-149880000	E.SEAmainland	EITHER	5	0.333333	1	NA	Racimo et al. 2016
4:149840001-149880000	IslandSEA	EITHER	5	0.344444	1	NA	Racimo et al. 2016
4:149840001-149880000	West_Asia_Armenia	EITHER	5	0.328125	1	NA	Racimo et al. 2016
4:161640001-161680000	SouthAsia	SPECIFIC	1	0.333333	1	NA	NA
4:161640001-161680000	SouthAsia	EITHER	1	0.333333	1	NA	NA
4:161640001-161680000	Volga.Ural	SPECIFIC	1	0.434783	1	NA	NA
5:120040001-120080000	West_Asia_Armenia	SPECIFIC	2	0.21875	1	NA	NA
5:145440001-145480000	E.NEurope	SPECIFIC	6	0.432692	1	SH3RF2,PLAC8L1	Racimo et al. 2016
5:145440001-145480000	Volga.Ural	SPECIFIC	6	0.413043	1	SH3RF2,PLAC8L1	Racimo et al. 2016
5:145440001-145480000	SouthAsia	SPECIFIC	1	0.229167	1	SH3RF2,PLAC8L1	Racimo et al. 2016
5:145440001-145480000	Volga.Ural	EITHER	21	0.413043	1	SH3RF2,PLAC8L1	Racimo et al. 2016
5:145440001-145480000	SSiberia.Mongolia	EITHER	18	0.352941	1	SH3RF2,PLAC8L1	Racimo et al. 2016
5:145440001-145480000	E.NEurope	EITHER	21	0.432692	1	SH3RF2,PLAC8L1	Racimo et al. 2016
5:145440001-145480000	SSiberia.Mongolia	SPECIFIC	5	0.367647	1	SH3RF2,PLAC8L1	Racimo et al. 2016
5:145440001-145480000	S.WEurope	SPECIFIC	6	0.321429	1	SH3RF2,PLAC8L1	Racimo et al. 2016
5:145440001-145480000	S.WEurope	EITHER	21	0.321429	1	SH3RF2,PLAC8L1	Racimo et al. 2016
5:145480001-145520000	Volga.Ural	EITHER	36	0.23913	1	PLAC8L1,LARS	Racimo et al. 2016
5:145480001-145520000	E.NEurope	SPECIFIC	34	0.288462	1	PLAC8L1,LARS	Racimo et al. 2016
5:145480001-145520000	E.NEurope	EITHER	36	0.288462	1	PLAC8L1,LARS	Racimo et al. 2016
5:145480001-145520000	Volga.Ural	SPECIFIC	34	0.23913	1	PLAC8L1,LARS	Racimo et al. 2016
5:145520001-145560000	E.NEurope	EITHER	22	0.288462	1	LARS	Racimo et al. 2016
5:145520001-145560000	Volga.Ural	SPECIFIC	22	0.23913	1	LARS	Racimo et al. 2016
5:145520001-145560000	Volga.Ural	EITHER	22	0.23913	1	LARS	Racimo et al. 2016
5:145520001-145560000	E.NEurope	SPECIFIC	22	0.288462	1	LARS	Racimo et al. 2016
5:145560001-145600000	Volga.Ural	SPECIFIC	8	0.23913	1	LARS,RBM27	Racimo et al. 2016
5:145560001-145600000	Volga.Ural	EITHER	8	0.23913	1	LARS,RBM27	Racimo et al. 2016
5:145560001-145600000	E.NEurope	EITHER	8	0.288462	1	LARS,RBM27	Racimo et al. 2016
5:145560001-145600000	E.NEurope	SPECIFIC	8	0.288462	1	LARS,RBM27	Racimo et al. 2016
5:145600001-145640000	Volga.Ural	EITHER	2	0.23913	1	RBM27	NA
5:145600001-145640000	E.NEurope	SPECIFIC	2	0.269231	1	RBM27	NA
5:145600001-145640000	Volga.Ural	SPECIFIC	2	0.23913	1	RBM27	NA
5:145640001-145680000	Volga.Ural	SPECIFIC	6	0.23913	1	RBM27	Racimo et al. 2016
5:145640001-145680000	E.NEurope	EITHER	6	0.259615	1	RBM27	Racimo et al. 2016
5:145640001-145680000	E.NEurope	SPECIFIC	6	0.259615	1	RBM27	Racimo et al. 2016
5:145640001-145680000	Volga.Ural	EITHER	6	0.23913	1	RBM27	Racimo et al. 2016
5:145680001-145720000	Volga.Ural	SPECIFIC	4	0.23913	1	RBM27,POU4F3	Racimo et al. 2016
5:145680001-145720000	E.NEurope	EITHER	4	0.259615	1	RBM27,POU4F3	Racimo et al. 2016
5:145680001-145720000	Volga.Ural	EITHER	4	0.23913	1	RBM27,POU4F3	Racimo et al. 2016
5:145680001-145720000	E.NEurope	SPECIFIC	4	0.259615	1	RBM27,POU4F3	Racimo et al. 2016
5:145720001-145760000	SSiberia.Mongolia	SPECIFIC	2	0.426471	1	POU4F3	NA
5:145760001-145800000	SSiberia.Mongolia	SPECIFIC	3	0.294118	1	NA	NA
5:145760001-145800000	IslandSEA	SPECIFIC	3	0.288889	1	NA	NA
5:145760001-145800000	E.SEAmainland	SPECIFIC	3	0.277778	1	NA	NA
5:145760001-145800000	SSiberia.Mongolia	EITHER	3	0.294118	1	NA	NA
5:145760001-145800000	S.WEurope	SPECIFIC	3	0.25	1	NA	NA
5:146840001-146880000	NESiberia	EITHER	6	0.4	1	DPYSL3	NA
5:146880001-146920000	NESiberia	EITHER	9	0.42	1	DPYSL3	NA
5:146880001-146920000	NESiberia	SPECIFIC	4	0.4	1	DPYSL3	NA
5:147680001-147720000	IslandSEA	SPECIFIC	3	0.288889	1	SPINK7,AC091948.1,SPINK9	NA
5:147720001-147760000	IslandSEA	SPECIFIC	3	0.288889	1	NA	NA
5:178360001-178400000	WSiberia	SPECIFIC	5	0.294118	2	ZFP2,ZNF454	NA
5:178360001-178400000	WSiberia	EITHER	5	0.294118	2	ZFP2,ZNF454	NA
6:105840001-105880000	SouthAsia	SPECIFIC	1	0.229167	2	PREP	NA
6:105840001-105880000	SouthAsia	EITHER	1	0.229167	2	PREP	NA
6:105960001-106000000	SSiberia.Mongolia	SPECIFIC	3	0.279412	2	NA	NA
6:131200001-131240000	IslandSEA	SPECIFIC	13	0.311111	1	EPB41L2	Sankararaman et al. 2016
6:131200001-131240000	IslandSEA	EITHER	13	0.311111	1	EPB41L2	Sankararaman et al. 2016
6:131240001-131280000	IslandSEA	EITHER	6	0.322222	1	EPB41L2	Sankararaman et al. 2016
6:131240001-131280000	IslandSEA	SPECIFIC	6	0.322222	1	EPB41L2	Sankararaman et al. 2016
6:131280001-131320000	IslandSEA	SPECIFIC	6	0.333333	1	EPB41L2	Sankararaman et al. 2016
6:131280001-131320000	IslandSEA	EITHER	6	0.333333	1	EPB41L2	Sankararaman et al. 2016
6:131320001-131360000	IslandSEA	SPECIFIC	7	0.333333	1	EPB41L2	Sankararaman et al. 2016
6:131320001-131360000	IslandSEA	EITHER	7	0.333333	1	EPB41L2	Sankararaman et al. 2016
6:133000001-133040000	WSiberia	EITHER	11	0.323529	1	VNN1	NA
6:133440001-133480000	WSiberia	EITHER	8	0.294118	2	NA	NA
6:133480001-133520000	S.WEurope	SPECIFIC	2	0.25	2	NA	NA
6:133480001-133520000	WSiberia	EITHER	6	0.294118	2	NA	NA
6:133520001-133560000	WSiberia	EITHER	4	0.352941	2	NA	NA
6:133520001-133560000	S.WEurope	EITHER	4	0.321429	2	NA	NA
6:133520001-133560000	WSiberia	SPECIFIC	4	0.352941	2	NA	NA
6:133520001-133560000	S.WEurope	SPECIFIC	4	0.321429	2	NA	NA
6:133560001-133600000	S.WEurope	SPECIFIC	4	0.25	2	EYA4	NA
6:133560001-133600000	WSiberia	EITHER	4	0.352941	2	EYA4	NA
6:133560001-133600000	WSiberia	SPECIFIC	4	0.352941	2	EYA4	NA
6:137400001-137440000	SouthAsia	SPECIFIC	2	0.229167	3	NA	NA
6:137400001-137440000	SouthAsia	EITHER	2	0.229167	3	NA	NA
6:137440001-137480000	SouthAsia	SPECIFIC	2	0.229167	3	IL22RA2	NA
6:137440001-137480000	SouthAsia	EITHER	2	0.229167	3	IL22RA2	NA
6:137480001-137520000	SouthAsia	EITHER	2	0.229167	3	IL22RA2,IFNGR1	NA
6:137480001-137520000	SouthAsia	SPECIFIC	2	0.229167	3	IL22RA2,IFNGR1	NA
6:137520001-137560000	SouthAsia	EITHER	4	0.3125	3	IFNGR1	NA
6:137520001-137560000	SouthAsia	SPECIFIC	3	0.3125	3	IFNGR1	NA
7:154880001-154920000	SouthAsia	SPECIFIC	1	0.270833	1	NA	NA
7:154880001-154920000	SouthAsia	EITHER	1	0.270833	1	NA	NA
7:154880001-154920000	Volga.Ural	SPECIFIC	1	0.391304	1	NA	NA
7:154880001-154920000	West_Asia_Armenia	SPECIFIC	1	0.34375	1	NA	NA
9:100280001-100320000	E.SEAmainland	EITHER	5	0.305556	1	TMOD1	NA
9:100320001-100360000	E.SEAmainland	EITHER	4	0.305556	1	TMOD1	NA
9:100440001-100480000	E.SEAmainland	SPECIFIC	3	0.277778	1	XPA	NA
9:100480001-100520000	E.SEAmainland	SPECIFIC	3	0.277778	1	NA	NA
9:101440001-101480000	SouthAsia	EITHER	1	0.25	1	GABBR2	NA
9:112840001-112880000	SSiberia.Mongolia	EITHER	3	0.470588	1	PALM2-AKAP2,AKAP2	Sankararaman et al. 2014
9:112840001-112880000	E.SEAmainland	SPECIFIC	3	0.388889	1	PALM2-AKAP2,AKAP2	Sankararaman et al. 2014
9:112840001-112880000	SSiberia.Mongolia	SPECIFIC	3	0.470588	1	PALM2-AKAP2,AKAP2	Sankararaman et al. 2014
9:112840001-112880000	IslandSEA	SPECIFIC	3	0.355556	1	PALM2-AKAP2,AKAP2	Sankararaman et al. 2014
9:112840001-112880000	Volga.Ural	EITHER	2	0.282609	1	PALM2-AKAP2,AKAP2	Sankararaman et al. 2014
9:112840001-112880000	SouthAsia	SPECIFIC	3	0.375	1	PALM2-AKAP2,AKAP2	Sankararaman et al. 2014
9:112840001-112880000	SouthAsia	EITHER	3	0.375	1	PALM2-AKAP2,AKAP2	Sankararaman et al. 2014
9:112840001-112880000	E.SEAmainland	EITHER	3	0.388889	1	PALM2-AKAP2,AKAP2	Sankararaman et al. 2014
9:112840001-112880000	S.WEurope	SPECIFIC	2	0.25	1	PALM2-AKAP2,AKAP2	Sankararaman et al. 2014
9:112840001-112880000	WSiberia	SPECIFIC	3	0.294118	1	PALM2-AKAP2,AKAP2	Sankararaman et al. 2014
9:112840001-112880000	E.NEurope	SPECIFIC	2	0.298077	1	PALM2-AKAP2,AKAP2	Sankararaman et al. 2014
9:112840001-112880000	Volga.Ural	SPECIFIC	2	0.282609	1	PALM2-AKAP2,AKAP2	Sankararaman et al. 2014
9:112880001-112920000	Volga.Ural	SPECIFIC	1	0.26087	1	PALM2-AKAP2,AKAP2	Racimo et al. 2016,Sankararaman et al. 2016,Sankararaman et al. 2014
9:112920001-112960000	E.SEAmainland	SPECIFIC	4	0.527778	1	PALM2-AKAP2,AKAP2,C9orf152	Racimo et al. 2016,Sankararaman et al. 2016,Sankararaman et al. 2014
9:112920001-112960000	Volga.Ural	EITHER	3	0.23913	1	PALM2-AKAP2,AKAP2,C9orf152	Racimo et al. 2016,Sankararaman et al. 2016,Sankararaman et al. 2014
9:112920001-112960000	IslandSEA	EITHER	4	0.5	1	PALM2-AKAP2,AKAP2,C9orf152	Racimo et al. 2016,Sankararaman et al. 2016,Sankararaman et al. 2014
9:112920001-112960000	E.SEAmainland	EITHER	4	0.527778	1	PALM2-AKAP2,AKAP2,C9orf152	Racimo et al. 2016,Sankararaman et al. 2016,Sankararaman et al. 2014
9:112920001-112960000	SSiberia.Mongolia	SPECIFIC	4	0.426471	1	PALM2-AKAP2,AKAP2,C9orf152	Racimo et al. 2016,Sankararaman et al. 2016,Sankararaman et al. 2014
9:112920001-112960000	IslandSEA	SPECIFIC	4	0.5	1	PALM2-AKAP2,AKAP2,C9orf152	Racimo et al. 2016,Sankararaman et al. 2016,Sankararaman et al. 2014
9:112920001-112960000	Volga.Ural	SPECIFIC	3	0.23913	1	PALM2-AKAP2,AKAP2,C9orf152	Racimo et al. 2016,Sankararaman et al. 2016,Sankararaman et al. 2014
9:112920001-112960000	SouthAsia	SPECIFIC	1	0.208333	1	PALM2-AKAP2,AKAP2,C9orf152	Racimo et al. 2016,Sankararaman et al. 2016,Sankararaman et al. 2014
9:112920001-112960000	CSiberia	SPECIFIC	4	0.612903	1	PALM2-AKAP2,AKAP2,C9orf152	Racimo et al. 2016,Sankararaman et al. 2016,Sankararaman et al. 2014
9:112920001-112960000	SSiberia.Mongolia	EITHER	4	0.426471	1	PALM2-AKAP2,AKAP2,C9orf152	Racimo et al. 2016,Sankararaman et al. 2016,Sankararaman et al. 2014
9:112920001-112960000	NESiberia	SPECIFIC	4	0.52	1	PALM2-AKAP2,AKAP2,C9orf152	Racimo et al. 2016,Sankararaman et al. 2016,Sankararaman et al. 2014
9:128160001-128200000	E.SEAmainland	SPECIFIC	3	0.277778	1	MAPKAP1	NA
9:132040001-132080000	SSiberia.Mongolia	SPECIFIC	3	0.264706	1	NA	NA
9:132080001-132120000	SSiberia.Mongolia	SPECIFIC	2	0.367647	1	NA	NA
9:137560001-137600000	SouthAsia	SPECIFIC	1	0.208333	3	COL5A1	NA
1 The windows shown here fall within the top 99th percentile of all the U20 and Q95 statistics for the given population and fall within the top 99th percentile of 3P-CLR scores along the shared Eurasian branch.
